# Supplementary material for: Adipose tissue ATGL modifies the cardiac lipidome in pressure-overload-induced left ventricular failure
Source: PLoS Genet. 2018 Jan 10;14(1):e1007171. doi: 10.1371/journal.pgen.1007171 (PMC5779697; doi:10.1371/journal.pgen.1007171)
Supplement: S2 Table — Shown are raw data lipid concentrations in pmole. (CSV) [file pgen.1007171.s003.csv]

species	ko_sham_01	ko_sham_02	ko_sham_03	ko_sham_04	ko_sham_05	ko_tac_01	ko_tac_02	ko_tac_03	ko_tac_04	ko_tac_05	wt_sham_01	wt_sham_02	wt_sham_03	wt_sham_04	wt_sham_05	wt_sham_06	wt_tac_01	wt_tac_02	wt_tac_03	wt_tac_04	wt_tac_05	wt_tac_06
Cer 34:0;2	NA	NA	NA	NA	NA	NA	NA	NA	NA	NA	NA	NA	NA	NA	NA	NA	NA	NA	0.298009	NA	NA	NA
Cer 34:1;3	NA	NA	NA	NA	0.293706	NA	NA	NA	NA	NA	NA	NA	NA	NA	NA	NA	NA	NA	NA	NA	NA	NA
Cer 36:1;2	0.406517	0.174416	0.145309	0.354736	0.359916	0.234781	0.248477	0.245426	0.259801	0.27758	0.506612	0.552761	0.427954	0.637035	0.158833	0.264161	0.180751	0.155366	0.135209	0.16043	0.31332	0.137487
Cer 36:2;4	NA	0.175828	0.119745	0.313757	NA	NA	NA	NA	NA	NA	NA	NA	0.360579	NA	NA	NA	NA	NA	NA	NA	0.238413	NA
Cer 38:1;2	0.715272	0.208757	0.306249	0.695491	0.58147	0.323046	0.385909	0.372245	0.404423	0.444636	1.07519	1.16245	0.91627	0.825333	0.326066	0.678317	0.35132	0.317975	0.206089	0.32654	0.531087	0.392765
Cer 38:1;3	NA	NA	NA	NA	0.492232	NA	NA	NA	NA	NA	NA	NA	NA	NA	NA	NA	NA	NA	NA	NA	NA	NA
Cer 38:1;4	NA	NA	NA	NA	0.353223	NA	NA	NA	NA	NA	NA	NA	NA	NA	NA	NA	NA	NA	NA	NA	NA	NA
Cer 38:2;2	0.403259	NA	0.164909	0.490087	0.370707	0.155821	0.199392	0.267468	0.277878	0.307721	0.761354	0.765305	0.585638	0.45826	0.131545	0.381297	0.197898	0.219299	0.116894	0.133107	0.484487	0.307512
Cer 40:1;2	0.76038	0.353846	0.326221	0.655317	0.557699	0.386403	0.457294	0.429075	0.555452	0.427151	1.03426	0.971707	1.00632	0.79827	0.321701	0.733607	0.515901	0.403435	0.299106	0.434353	0.790448	0.475172
Cer 40:2;2	0.52273	0.207888	0.211429	0.596024	0.388296	0.208445	0.301929	0.282547	0.36204	0.389059	0.77177	0.853859	0.638877	0.394665	0.192354	0.447608	0.316575	0.304606	0.185222	0.193494	0.647036	0.50704
Cer 42:1;2	0.312995	0.152894	0.143997	0.225519	NA	0.112749	0.159425	0.172466	0.231282	0.17901	0.326267	0.2711	0.488828	0.345915	0.150477	0.25691	0.266939	0.190834	0.195557	0.181944	0.363233	0.242673
Cer 42:2;2	0.70648	0.322857	0.217636	0.610444	0.451399	0.273862	0.403602	0.375933	0.490619	0.47501	0.906692	0.786714	0.740541	0.485519	0.256492	0.527156	0.501554	0.447178	0.324314	0.460228	0.963873	0.690386
Chol	185.789993	82.289803	96.4944	138.985992	101.647003	91.948601	114.208	102.907997	113.151001	169.901001	227.050995	286.118011	235.233002	158.514999	90.330597	141.936996	132.623001	127.542	88.762199	130.621994	279.446014	164.233994
CL 62:0;0	NA	NA	NA	NA	NA	NA	NA	NA	NA	NA	NA	NA	NA	NA	NA	3.84196	NA	NA	NA	NA	NA	NA
CL 62:7;0	NA	NA	NA	NA	2.92076	NA	NA	NA	NA	NA	9.72102	NA	NA	NA	9.12633	NA	NA	NA	NA	NA	NA	NA
CL 68:2;0	0.946023	0.43933	NA	0.646707	0.612217	0.602345	1.38536	0.400052	0.857168	0.677588	2.35677	2.43144	0.78519	0.560101	2.92768	2.29706	0.872835	0.439664	0.75978	0.884688	NA	1.00446
CL 68:6;0	0.603681	NA	NA	NA	NA	NA	NA	NA	NA	NA	1.24986	NA	0.625811	NA	NA	NA	NA	NA	NA	NA	0.614418	NA
CL 70:0;0	NA	NA	NA	NA	NA	NA	NA	NA	NA	NA	3.167	NA	NA	NA	NA	NA	NA	NA	NA	NA	NA	NA
CL 70:2;0	2.393	1.70521	1.36875	2.69462	1.53479	1.87872	1.5917	1.51337	2.31978	1.73841	6.59631	3.62764	2.50766	2.54165	1.86611	3.30597	2.59522	2.76482	1.50543	2.25756	3.57077	2.89104
CL 70:4;0	NA	NA	NA	0.663287	NA	NA	NA	NA	0.890913	NA	NA	NA	NA	NA	NA	NA	NA	NA	NA	NA	NA	NA
CL 70:5;0	NA	NA	NA	NA	NA	0.673854	1.5254	NA	NA	NA	NA	NA	NA	NA	NA	NA	NA	NA	0.831944	1.37255	NA	NA
CL 70:7;0	8.71446	4.14646	2.90264	10.7231	7.07914	3.88062	6.58982	4.76473	4.95647	7.24908	12.9546	13.9696	10.1096	9.02489	5.10629	7.7111	6.7214	4.69275	3.85036	5.41863	6.74898	5.58036
CL 72:2;0	NA	NA	NA	NA	NA	NA	NA	NA	NA	NA	4.32271	5.2934	NA	NA	4.01035	4.55281	NA	NA	NA	NA	NA	NA
CL 72:7;0	NA	NA	NA	20.9695	13.2871	NA	NA	NA	NA	NA	NA	NA	NA	NA	NA	NA	NA	NA	NA	NA	NA	NA
CL 72:8;0	256.009003	118.308998	99.183098	220.660995	183.695999	140.291	266.128998	158.804001	183.587006	199.406998	377.059998	292.549011	293.596985	323.954987	92.7248	218.076996	244.451996	151.477005	100.055	144.645004	266.312012	177.867996
CL 72:9;0	2.94601	1.15599	1.13229	2.36134	1.87166	1.28079	1.98953	1.63895	1.46367	2.13791	3.80048	NA	2.52212	3.63543	NA	NA	2.13697	1.43373	NA	0.959224	2.49808	NA
CL 74:10;0	2.70071	1.39393	NA	3.08279	NA	1.10568	3.01904	NA	1.49436	NA	2.87604	NA	2.85852	3.78554	NA	NA	2.38801	1.55213	NA	NA	3.78074	NA
CL 74:6;0	3.88389	NA	1.54694	4.33868	NA	NA	2.89484	NA	NA	NA	NA	NA	4.28575	NA	NA	4.91648	NA	NA	NA	NA	NA	NA
CL 74:8;0	1.05485	0.377348	NA	NA	NA	NA	NA	NA	NA	NA	1.85646	NA	NA	NA	NA	NA	NA	NA	NA	1.07478	NA	0.7664
CL 74:9;0	13.0905	6.49429	5.04685	15.5258	10.601	5.72484	9.62393	8.64629	7.92677	11.6929	17.681101	23.7883	16.146299	17.4499	8.14275	12.8021	12.1885	5.75777	5.66629	7.21845	13.8289	8.49336
CL 76:11;0	NA	0.481968	NA	NA	NA	NA	NA	0.459467	NA	NA	NA	NA	NA	NA	NA	NA	NA	NA	NA	0.502891	NA	0.949766
CL 76:12;0	17.110201	NA	5.62279	21.2255	11.1983	5.80509	10.9365	9.30987	6.87925	11.5404	21.0245	32.242199	19.7409	28.379801	NA	9.9186	11.5525	4.80117	4.27528	NA	13.2118	6.82564
CL 78:10;0	NA	NA	NA	NA	NA	NA	20.8354	NA	NA	NA	NA	NA	NA	NA	NA	NA	NA	NA	NA	NA	NA	NA
DAG 14:0;0-16:0;0	NA	1.13455	NA	NA	NA	NA	NA	NA	0.838587	NA	NA	NA	1.01325	2.32033	1.34656	NA	NA	NA	NA	0.805288	NA	NA
DAG 14:0;0-17:0;0	NA	NA	NA	NA	NA	NA	NA	NA	0.191077	NA	NA	NA	NA	NA	NA	NA	NA	NA	NA	NA	NA	NA
DAG 14:0;0-18:0;0	NA	0.086174	NA	NA	NA	NA	NA	NA	0.084909	NA	0.089209	NA	0.136926	0.52151	NA	NA	NA	NA	NA	0.078802	NA	NA
DAG 14:0;0-18:1;0	0.376585	1.13698	NA	0.235083	0.213354	NA	NA	NA	0.400759	0.283568	0.747554	NA	0.937683	0.571229	0.490451	0.899856	NA	0.430815	NA	0.326225	0.631247	NA
DAG 14:0;0-18:2;0	0.503703	0.470161	NA	NA	NA	NA	NA	NA	0.525187	NA	0.88988	NA	0.908139	NA	NA	1.08034	NA	1.18825	NA	NA	0.83786	NA
DAG 15:0;0-15:0;0	NA	0.101655	NA	NA	NA	NA	NA	NA	0.06942	NA	NA	NA	0.049508	0.332647	0.123701	NA	NA	NA	NA	0.105314	NA	NA
DAG 15:0;0-16:0;0	1.71221	2.29075	0.763216	NA	NA	NA	NA	0.885003	2.05476	NA	1.63107	NA	1.97731	2.71331	3.19541	NA	NA	1.49572	NA	0.789699	NA	NA
DAG 15:0;0-17:0;0	NA	NA	NA	NA	NA	NA	NA	NA	NA	NA	NA	NA	NA	0.322579	NA	NA	NA	NA	NA	0.12226	NA	NA
DAG 15:0;0-18:0;0	NA	NA	NA	NA	NA	NA	NA	NA	NA	NA	NA	NA	0.481761	0.488319	NA	NA	NA	NA	NA	0.322684	NA	NA
DAG 15:0;0-18:1;0	NA	0.841376	NA	NA	0.863219	0.334157	0.421337	0.913207	0.19314	0.389903	NA	NA	0.615986	NA	0.658381	0.512942	0.368817	1.98283	NA	0.469419	0.504608	NA
DAG 15:2;0-17:1;0	NA	NA	NA	NA	NA	NA	1.11828	NA	NA	NA	NA	NA	NA	NA	NA	NA	NA	NA	NA	NA	NA	NA
DAG 16:0;0-17:0;0	1.77099	2.10152	NA	NA	NA	NA	NA	NA	1.85614	NA	NA	NA	1.04411	1.77035	2.7006	NA	NA	2.11608	NA	0.723692	NA	NA
DAG 16:0;0-17:1;0	NA	0.994898	NA	NA	NA	1.17167	0.473195	NA	0.493718	0.454238	NA	NA	0.870226	NA	0.971343	0.518646	0.831914	NA	NA	0.479116	0.616099	NA
DAG 16:0;0-18:1;0	5.93579	10.4312	2.52764	6.14304	4.9491	2.48308	2.68341	1.87143	4.47401	5.84074	7.35536	7.28745	12.1538	5.20868	4.54568	9.53475	4.06773	5.60455	4.16431	4.53	12.3003	3.90128
DAG 16:0;0-18:2;0	4.06979	7.73906	1.47325	3.75176	3.48527	2.49268	1.63502	1.25731	3.38107	4.8409	8.37051	7.40879	10.5778	5.59089	3.6489	10.6219	2.81662	2.91346	3.75182	2.75719	11.7785	3.43648
DAG 16:0;0-18:3;0	0.11134	0.459412	NA	0.09551	NA	NA	NA	NA	NA	0.158051	0.325052	NA	0.313016	NA	NA	0.287207	NA	NA	NA	NA	0.260904	NA
DAG 16:0;0-20:1;0	0.218383	NA	NA	NA	NA	NA	NA	NA	0.198869	NA	0.562399	0.379989	0.901329	0.204637	NA	0.43524	NA	NA	NA	NA	0.314388	NA
DAG 16:0;0-20:2;0	0.093851	NA	NA	0.10841	NA	NA	NA	NA	0.092162	0.090519	0.086384	0.126139	0.219352	0.095615	NA	0.169795	NA	NA	NA	NA	0.149241	NA
DAG 16:0;0-20:3;0	0.241313	NA	NA	0.169978	NA	NA	NA	NA	NA	NA	NA	0.125921	0.278648	NA	NA	0.375252	NA	NA	NA	NA	0.310684	NA
DAG 16:0;0-20:4;0	0.279889	NA	0.126026	0.39387	0.259305	NA	NA	NA	0.22476	0.294136	0.265156	0.330353	0.396364	NA	NA	0.55269	0.173212	NA	NA	NA	0.552614	NA
DAG 16:0;0-22:4;0	NA	NA	NA	0.091543	NA	NA	NA	NA	NA	NA	NA	NA	NA	NA	NA	0.23822	NA	NA	NA	NA	NA	NA
DAG 16:0;0-22:5;0	0.730028	NA	NA	0.528986	NA	NA	NA	NA	0.4986	NA	NA	NA	0.496069	NA	NA	0.700524	NA	NA	NA	NA	0.497698	NA
DAG 16:0;0-22:6;0	2.38417	NA	NA	4.31127	4.79483	NA	2.8012	NA	3.30897	4.1961	5.20293	3.59596	6.02779	5.13895	NA	4.12986	3.78428	NA	NA	NA	2.85094	4.19883
DAG 16:1;0-16:0;0	1.0145	3.67669	NA	0.675921	0.623002	NA	NA	NA	0.756257	0.705992	1.23675	NA	1.58143	1.16325	1.40335	1.42935	NA	1.19429	NA	0.635433	1.33436	NA
DAG 16:1;0-16:1;0	0.473207	0.671481	NA	NA	NA	NA	NA	NA	0.499749	NA	NA	NA	NA	NA	NA	0.397168	NA	1.41633	NA	NA	NA	NA
DAG 16:1;0-17:0;0	NA	0.532222	NA	NA	NA	NA	NA	NA	0.173864	NA	NA	NA	NA	NA	NA	NA	NA	NA	NA	NA	NA	NA
DAG 16:1;0-18:0;0	NA	NA	NA	NA	NA	NA	NA	NA	0.066565	0.051962	0.107647	NA	0.143862	NA	NA	0.068321	NA	NA	NA	0.074816	0.086736	NA
DAG 16:1;0-18:1;0	0.984912	4.16861	0.394697	1.06331	0.81251	0.382104	0.267766	0.247323	0.659956	0.8771	1.18102	1.03541	1.3811	0.751567	0.966233	1.43501	0.690392	0.630781	0.659144	0.81357	1.32223	0.38613
DAG 16:1;0-18:2;0	0.763947	2.71362	NA	0.838637	NA	NA	NA	NA	NA	0.943081	1.1543	NA	1.26501	NA	NA	1.65694	0.89884	NA	NA	NA	1.07117	NA
DAG 16:2;0-18:1;0	NA	NA	NA	NA	NA	NA	NA	NA	NA	NA	NA	NA	NA	NA	NA	0.078018	NA	NA	NA	NA	NA	NA
DAG 17:0;0-18:0;0	NA	1.34845	NA	NA	NA	NA	NA	NA	0.9493	NA	NA	NA	NA	NA	1.42593	NA	NA	2.93954	NA	NA	NA	NA
DAG 17:0;0-18:1;0	NA	1.16737	NA	NA	NA	NA	NA	NA	NA	NA	NA	NA	NA	NA	NA	NA	NA	NA	NA	NA	NA	NA
DAG 17:0;0-18:2;0	NA	1.05279	NA	NA	NA	NA	NA	NA	NA	3.09173	2.9576	NA	1.86933	NA	NA	1.98826	NA	NA	NA	NA	1.78892	NA
DAG 17:1;0-18:1;0	4.65025	2.37446	NA	2.78178	4.5008	NA	3.66653	3.76483	3.35099	3.1846	2.49338	3.02717	3.14716	NA	NA	1.62939	2.78698	NA	NA	2.74331	1.99073	5.3391
DAG 18:0;0-18:0;0	NA	NA	NA	NA	NA	NA	NA	NA	NA	NA	NA	NA	NA	3.78016	NA	NA	NA	NA	NA	NA	NA	NA
DAG 18:0;0-20:1;0	NA	NA	NA	NA	NA	NA	NA	NA	NA	NA	NA	NA	7.87192	NA	NA	1.95882	NA	NA	NA	NA	NA	NA
DAG 18:0;0-20:4;0	1.97927	NA	NA	1.22496	0.982054	0.73235	1.30903	1.16716	1.85772	1.85097	1.81446	2.32084	2.38257	2.14164	NA	1.56346	1.30906	2.06411	NA	1.28416	3.70986	1.91127
DAG 18:0;0-22:6;0	1.40986	NA	NA	0.992749	0.605133	NA	NA	NA	NA	1.38381	NA	1.25843	1.31713	NA	NA	1.17294	0.817785	NA	NA	NA	0.999831	NA
DAG 18:1;0-18:0;0	0.927863	2.31662	NA	NA	NA	NA	NA	0.830688	0.801384	1.31222	1.96655	1.18687	3.34331	1.2929	NA	1.20979	NA	13.0413	NA	NA	1.17005	NA
DAG 18:1;0-18:1;0	3.66213	6.55995	NA	4.93784	3.48178	1.82423	1.51132	NA	2.0991	3.59162	3.63003	3.81859	7.10724	2.5872	2.47059	7.47881	2.81452	4.1822	2.1485	2.87338	6.92424	2.5126
DAG 18:1;0-19:0;0	0.977413	NA	NA	1.15362	NA	NA	NA	NA	NA	0.948247	NA	NA	3.75807	NA	NA	NA	NA	NA	NA	NA	2.54046	NA
DAG 18:1;0-19:1;0	2.74471	2.30081	1.11115	NA	NA	NA	NA	NA	1.22949	3.16502	1.22225	0.788745	1.54428	NA	NA	1.07866	NA	NA	NA	1.34268	1.50802	NA
DAG 18:1;0-20:1;0	1.39802	2.8562	NA	1.67144	NA	2.38639	0.929357	1.50454	1.75117	1.50447	1.92225	2.05977	4.79283	NA	NA	3.50114	2.70879	11.6798	NA	NA	3.61529	3.31859
DAG 18:1;0-20:2;0	NA	NA	NA	NA	NA	NA	NA	NA	NA	NA	NA	NA	NA	NA	NA	0.349742	NA	NA	NA	NA	0.179571	NA
DAG 18:1;0-20:3;0	0.431469	NA	NA	0.426089	0.372939	0.264416	0.264976	NA	0.39088	0.432245	0.361473	0.46213	0.911451	0.385804	NA	1.04597	0.228269	NA	NA	0.218778	NA	NA
DAG 18:1;0-20:4;0	NA	NA	NA	0.468005	NA	NA	NA	NA	NA	NA	NA	NA	0.402995	NA	NA	0.877493	NA	NA	NA	NA	0.728354	NA
DAG 18:1;0-22:1;0	NA	NA	NA	NA	NA	NA	NA	NA	NA	NA	NA	NA	1.08556	NA	NA	NA	NA	NA	NA	NA	NA	NA
DAG 18:1;0-22:2;0	NA	NA	NA	NA	NA	NA	NA	NA	NA	NA	NA	NA	NA	NA	NA	0.134108	NA	NA	NA	NA	NA	NA
DAG 18:1;0-22:5;0	NA	NA	NA	0.659863	0.443903	NA	NA	NA	NA	NA	NA	0.347469	0.698633	NA	NA	1.01637	0.268137	NA	NA	NA	0.537846	NA
DAG 18:1;0-22:6;0	NA	NA	NA	NA	NA	NA	NA	NA	NA	NA	NA	NA	NA	NA	NA	1.05121	NA	NA	NA	NA	NA	NA
DAG 18:2;0-18:0;0	1.48157	1.42031	0.576418	1.42618	1.05534	0.834726	0.956912	0.729444	1.46575	1.2886	2.32517	2.11323	3.33064	1.54434	0.93339	3.09346	1.0107	2.26326	0.878239	0.982546	2.71722	1.10139
DAG 18:2;0-18:1;0	5.53971	7.07633	1.97487	6.32365	6.00884	3.06606	2.94127	1.21442	4.51869	6.73084	8.65064	8.30283	12.6145	6.14687	4.48214	21.327	4.33127	2.45398	4.04274	4.82156	19.269699	4.90255
DAG 18:2;0-18:2;0	1.13512	1.41991	0.380617	2.09438	1.82889	0.87213	0.876679	NA	1.65234	2.00534	3.03835	3.51023	4.30413	2.08407	1.52279	12.5374	1.03584	NA	0.994638	0.83378	8.99258	1.34467
DAG 18:2;0-19:0;0	NA	NA	NA	2.05773	NA	NA	NA	NA	0.832004	NA	1.57779	0.725687	1.15541	NA	NA	1.0725	NA	NA	NA	NA	1.02373	NA
DAG 18:2;0-20:1;0	NA	NA	NA	1.69249	1.39076	NA	NA	NA	1.02199	NA	1.82756	2.14214	2.54091	NA	NA	4.17268	NA	NA	NA	NA	1.59132	NA
DAG 18:2;0-20:2;0	0.107342	NA	NA	0.205571	0.117944	NA	NA	NA	0.107955	0.14156	0.16457	0.298314	0.526331	NA	NA	0.640708	NA	NA	NA	NA	0.592804	NA
DAG 18:2;0-20:3;0	0.270124	NA	NA	0.296849	NA	NA	NA	NA	0.32681	NA	NA	NA	0.451838	NA	NA	1.12007	NA	NA	NA	NA	0.730742	NA
DAG 18:2;0-20:4;0	NA	NA	NA	NA	NA	NA	NA	NA	NA	NA	NA	1.40499	NA	NA	NA	3.95792	NA	NA	NA	NA	3.01267	NA
DAG 18:2;0-22:1;0	NA	NA	NA	NA	NA	NA	NA	NA	NA	NA	NA	NA	NA	NA	NA	1.24796	NA	NA	NA	NA	NA	NA
DAG 18:2;0-22:4;0	NA	NA	NA	0.232864	0.227934	NA	NA	NA	1.07886	NA	NA	NA	0.170978	NA	NA	0.695809	NA	NA	NA	NA	0.582585	NA
DAG 18:2;0-22:5;0	NA	NA	NA	NA	NA	NA	NA	NA	NA	NA	NA	NA	NA	NA	NA	1.41601	NA	NA	NA	NA	NA	NA
DAG 18:3;0-18:0;0	NA	NA	NA	NA	NA	NA	NA	NA	NA	NA	NA	NA	NA	NA	NA	NA	NA	NA	NA	NA	0.085104	NA
DAG 18:3;0-18:1;0	0.770138	0.883607	0.400217	0.967489	0.862613	0.689587	0.598153	NA	0.701454	1.08055	1.21211	1.32388	1.45837	1.50068	NA	2.40244	0.62015	NA	0.880451	0.608727	1.83103	0.817557
DAG 20:1;0-20:1;0	NA	NA	NA	NA	NA	NA	NA	NA	NA	NA	NA	NA	0.454922	NA	NA	NA	NA	NA	NA	NA	NA	NA
LPA 16:0;0	0.281267	0.157693	0.095717	0.409174	0.081632	NA	NA	NA	0.072579	0.088635	0.633765	0.524447	0.515068	NA	NA	0.225055	0.095187	0.304577	NA	0.278335	0.646889	0.095113
LPA 18:0;0	0.210044	0.097687	0.089018	0.292679	0.080089	NA	NA	NA	0.109033	0.088734	0.372751	0.372477	0.475225	NA	NA	0.186833	0.076804	0.215309	NA	0.209633	0.168197	0.091041
LPA 18:1;0	NA	0.20241	NA	NA	NA	NA	NA	NA	NA	NA	NA	NA	NA	NA	NA	NA	NA	NA	NA	NA	NA	NA
LPA 20:1;0	NA	0.141069	NA	NA	NA	NA	NA	NA	NA	NA	NA	NA	NA	NA	NA	NA	NA	NA	NA	NA	NA	NA
LPC 14:1;0	NA	NA	NA	NA	NA	NA	NA	NA	0.453465	0.432636	0.867093	0.593822	NA	NA	NA	NA	NA	NA	NA	0.38086	0.877591	0.489281
LPC 16:0;0	21.840099	8.03029	6.98591	19.9025	12.5859	7.80435	11.8925	7.13351	16.827801	16.135201	30.065901	39.115601	32.831001	10.9457	11.16	21.504601	15.0823	10.8487	10.6283	16.4513	37.269699	17.410601
LPC 16:1;0	0.505568	NA	NA	0.583799	NA	NA	0.386811	NA	0.487746	0.548213	0.943959	1.09468	0.899047	NA	NA	0.634829	NA	NA	0.416751	0.543589	0.799112	0.537583
LPC 18:0;0	13.7706	5.30086	4.63254	11.3518	7.38831	5.41254	7.42237	4.33719	8.43716	9.64967	16.270599	18.5807	19.297899	6.63668	6.47533	10.5326	8.78768	6.27748	5.50874	9.23062	19.548901	9.63665
LPC 18:1;0	3.56648	1.91307	1.28824	3.34013	2.24362	1.13181	1.7907	1.0892	1.94591	2.2444	4.04632	4.50596	3.72882	1.4171	NA	2.33638	1.89791	1.42463	1.51192	2.13219	3.36678	2.03684
LPC 18:2;0	5.01409	2.42999	1.84741	4.72561	2.89162	1.99313	2.92364	1.67286	3.72496	3.28192	6.77239	7.21072	6.64663	2.08066	2.51402	4.79972	3.19806	2.88427	2.44637	3.83482	6.89782	3.7004
LPC 18:3;0	0.468513	NA	NA	0.690606	NA	NA	0.382146	NA	0.477667	0.51642	0.928601	1.31957	1.26853	NA	NA	0.792117	NA	NA	NA	0.679732	1.15299	0.443203
LPC 18:4;0	NA	NA	NA	NA	NA	NA	NA	NA	NA	NA	0.870094	1.03678	1.14777	NA	NA	0.850505	NA	NA	NA	0.511489	0.830196	NA
LPC 20:2;0	NA	NA	NA	NA	NA	NA	NA	NA	NA	NA	0.867487	0.921675	0.699531	NA	NA	NA	NA	NA	NA	0.515038	0.94694	NA
LPC 20:3;0	NA	NA	NA	NA	NA	NA	NA	NA	0.392638	0.554019	0.854221	1.08121	1.03591	NA	NA	0.564098	NA	NA	NA	0.519633	0.658946	NA
LPC 20:4;0	3.21552	1.23641	1.21052	2.99505	2.30709	1.06085	1.52411	0.838601	2.13533	2.4071	5.02445	5.73243	4.91217	1.05111	NA	3.50438	2.26042	1.41762	1.36528	2.74387	5.32514	2.40454
LPC 20:5;0	NA	NA	NA	NA	NA	NA	NA	NA	NA	NA	0.750618	1.00617	0.850324	NA	NA	0.514124	NA	NA	NA	NA	0.581718	NA
LPC 22:3;0	NA	NA	NA	NA	NA	NA	NA	NA	NA	NA	NA	0.696643	0.72425	NA	NA	0.524881	NA	NA	NA	NA	NA	NA
LPC 22:4;0	0.691937	NA	NA	0.986901	0.730344	0.361488	NA	NA	0.699976	0.631807	1.69526	1.82555	1.61228	NA	NA	1.19941	0.633134	NA	0.462521	0.927912	1.45449	0.615085
LPC 22:5;0	0.573357	NA	NA	NA	0.545529	NA	NA	NA	0.393649	0.481646	0.928183	1.22187	1.02048	NA	NA	0.586413	NA	NA	0.751118	0.631696	0.862003	0.456797
LPC 22:6;0	4.78408	1.81667	1.37035	4.67011	3.12178	1.42103	2.62567	1.55711	2.57908	3.25778	5.36047	6.83201	4.79536	1.79256	NA	3.31691	2.3433	1.36469	1.4528	1.91309	4.59066	2.25506
LPC O- 16:1;0	NA	NA	NA	NA	NA	NA	NA	NA	NA	NA	NA	0.715658	NA	NA	NA	NA	NA	NA	NA	NA	NA	NA
LPE 16:0;0	1.77595	0.598158	0.556106	1.62414	1.04608	0.793417	0.914833	0.487279	1.75489	1.55005	2.26822	3.07756	3.01829	0.739273	0.939908	1.96179	1.29241	0.90677	0.944914	1.73496	3.63478	1.55953
LPE 16:1;0	0.106875	NA	NA	NA	NA	NA	NA	NA	0.092112	NA	0.102251	0.169511	0.172448	NA	NA	NA	NA	NA	NA	0.109655	0.183791	NA
LPE 18:0;0	4.72256	1.49589	1.52111	3.79732	2.42254	1.89697	2.54755	1.37461	3.9553	3.32943	5.63059	6.83784	7.47665	2.17344	1.68755	4.5506	3.02679	2.08361	1.98905	3.87887	7.63895	3.2825
LPE 18:1;0	1.72119	0.756494	0.658006	1.44707	0.973192	0.627896	0.860688	0.522039	1.30521	1.04277	2.00181	2.51338	2.50321	0.621918	0.836958	1.45952	0.90367	0.77218	0.721455	1.29492	2.29021	1.119
LPE 18:2;0	1.04989	0.539106	0.486586	0.952949	0.747247	0.615737	0.64001	0.366757	1.14975	0.917952	1.89948	1.72386	2.0589	0.540823	0.548988	1.34684	0.81098	0.697153	0.656383	1.19069	2.26482	0.890956
LPE 20:1;0	NA	NA	NA	NA	NA	NA	NA	NA	NA	0.089355	NA	NA	NA	NA	NA	NA	NA	NA	NA	NA	NA	NA
LPE 20:3;0	NA	NA	NA	NA	NA	NA	NA	NA	NA	NA	0.348781	0.537815	0.484502	NA	NA	0.320129	NA	NA	NA	NA	0.414112	NA
LPE 20:4;0	1.82918	0.839358	0.681622	1.5767	1.22611	0.806563	0.923074	0.547964	1.35725	1.57447	2.92319	3.10442	2.54657	0.760664	0.515202	1.70094	1.31606	1.05632	0.95072	1.58319	4.10708	1.76267
LPE 22:3;0	NA	NA	NA	NA	NA	NA	NA	NA	NA	NA	0.145493	0.198887	0.202476	NA	NA	NA	NA	NA	NA	NA	0.147091	NA
LPE 22:4;0	0.250002	0.105505	0.108072	0.255469	0.184219	0.115481	0.113793	NA	0.241478	0.243499	0.495277	0.58488	0.490686	NA	NA	0.283041	0.199908	0.14633	0.17374	0.297884	0.563855	0.236691
LPE 22:5;0	0.959637	0.369482	0.330521	0.940179	0.672703	0.339844	0.437483	0.22952	0.669923	0.726436	1.52373	1.64918	1.20292	0.348328	NA	0.966296	0.587648	0.483723	0.609575	0.867807	1.4073	0.674813
LPE 22:6;0	13.2477	4.67007	4.21273	13.0719	9.07839	5.01467	6.4727	3.89983	9.50356	10.4202	18.863501	20.401699	17.613701	5.41373	4.13364	12.9243	8.7988	5.07188	5.24458	8.77298	17.501499	7.75253
LPE O- 16:1;0	0.706576	0.297158	0.244058	0.577189	0.442055	0.244333	0.390598	0.247747	0.448892	0.539962	0.781357	1.09039	0.90162	0.40715	0.588368	0.636617	0.511738	0.380561	0.344729	0.544322	1.19388	0.555328
LPE O- 18:1;0	0.326227	0.131397	0.146052	0.246442	0.193638	0.133198	0.176152	0.138707	0.222348	0.257137	0.392104	0.465715	0.418047	0.292782	0.43463	0.267964	0.231505	0.18396	0.134962	0.225363	0.37749	0.21305
LPE O- 18:2;0	0.25512	0.109365	0.089254	0.262029	0.182208	0.104174	0.1431	0.082138	0.142361	0.255877	0.328808	0.435548	0.339061	0.204816	NA	0.21057	0.179623	0.172518	0.113696	0.184625	0.416336	0.208203
LPI 16:0;0	NA	NA	NA	NA	NA	NA	NA	NA	NA	NA	0.109046	0.129148	0.133959	NA	NA	0.101074	NA	NA	NA	0.091301	0.126298	NA
LPI 18:0;0	1.06758	0.303785	0.326156	0.77964	0.519235	0.462141	0.410579	0.406367	0.711558	0.800366	1.03886	1.35862	1.55236	0.520641	0.451888	0.756072	0.638746	0.553444	0.486484	0.836662	1.54065	0.850121
LPI 18:1;0	0.06596	NA	NA	NA	NA	NA	NA	NA	NA	NA	NA	NA	0.075418	NA	NA	NA	NA	NA	NA	NA	0.085578	NA
LPI 18:2;0	0.135722	0.065551	NA	0.137641	NA	0.133499	NA	0.115911	0.112536	0.077641	0.17284	0.077794	0.075697	0.189759	NA	0.119089	0.095342	0.107422	NA	NA	0.139981	0.131956
LPI 20:3;0	NA	NA	NA	NA	NA	NA	0.800164	NA	NA	NA	NA	NA	NA	NA	NA	NA	NA	NA	NA	NA	NA	NA
LPI 20:4;0	0.985544	0.343172	0.215281	0.498697	0.394406	0.532699	0.455181	0.60693	0.405782	0.614242	0.842906	0.390924	0.33446	1.1166	0.460344	0.448557	0.600996	0.549579	0.446908	0.255492	0.812129	0.787922
LPS 12:6;0	NA	NA	NA	NA	NA	NA	0.279826	NA	0.135987	NA	NA	NA	NA	NA	NA	NA	NA	NA	NA	NA	NA	NA
LPS 18:0;0	1.20333	0.413509	0.460378	1.05769	0.743971	0.456754	0.428705	0.32146	0.924861	1.07728	1.76622	2.2738	2.10262	0.533718	0.583007	1.0777	0.760253	0.639991	0.59728	1.22436	2.72538	1.0325
LPS 18:1;0	NA	NA	NA	NA	NA	NA	NA	NA	NA	NA	NA	0.076158	NA	NA	NA	NA	NA	NA	NA	NA	0.113084	0.057707
LPS 18:4;0	NA	NA	NA	0.076585	NA	NA	NA	NA	NA	NA	0.157598	0.160873	0.241614	NA	NA	0.084997	NA	NA	NA	0.10179	0.173128	NA
LPS 20:1;0	NA	NA	NA	NA	NA	NA	NA	NA	NA	NA	0.097461	0.112671	0.156603	NA	NA	NA	NA	NA	NA	NA	0.113835	NA
LPS 22:1;0	0.07553	NA	NA	NA	NA	NA	NA	NA	NA	NA	0.103693	0.149166	0.210315	NA	NA	0.088668	NA	NA	NA	0.075583	0.125151	NA
LPS 22:2;0	NA	NA	NA	NA	NA	NA	NA	NA	NA	NA	NA	NA	0.091422	NA	NA	NA	NA	NA	NA	NA	NA	NA
LPS 22:6;0	0.255605	0.114374	0.088635	0.191646	0.157734	0.123003	NA	0.133195	0.151369	0.20313	0.1769	0.214179	0.194803	0.18554	0.142045	0.13871	0.177467	0.123814	0.094522	0.103809	0.198627	0.152648
LPS 24:2;0	NA	NA	NA	NA	NA	NA	NA	NA	NA	NA	NA	NA	NA	NA	NA	NA	NA	NA	NA	NA	0.066147	NA
LPS 24:3;0	NA	NA	NA	NA	NA	NA	NA	NA	NA	NA	0.102632	0.106672	0.126588	NA	NA	NA	NA	NA	NA	0.102998	0.114617	NA
PA 17:0;0-16:1;0	NA	NA	NA	NA	NA	NA	NA	NA	NA	0.080215	NA	NA	NA	NA	NA	NA	NA	NA	NA	NA	NA	NA
PA 17:0;0-17:1;0	NA	NA	NA	NA	NA	NA	NA	NA	NA	NA	NA	0.344274	NA	NA	NA	NA	NA	NA	NA	NA	NA	NA
PA 17:1;0-16:0;0	NA	NA	NA	NA	NA	NA	NA	NA	NA	2.01157	NA	NA	NA	NA	NA	NA	NA	NA	NA	NA	NA	NA
PA 18:0;0-17:1;0	1.64999	NA	NA	NA	NA	NA	2.20671	NA	1.78299	NA	NA	NA	NA	NA	NA	NA	NA	NA	NA	NA	NA	NA
PA 18:0;0-18:1;0	NA	0.239681	0.263915	NA	NA	0.284539	NA	0.195198	NA	NA	NA	NA	0.255823	NA	NA	NA	0.210249	0.227034	0.231955	0.285524	0.28738	0.216829
PA 18:1;0-15:0;0	2.06138	NA	NA	NA	NA	NA	NA	NA	NA	NA	NA	NA	NA	NA	NA	NA	NA	NA	NA	NA	NA	NA
PA 18:1;0-16:0;0	0.252312	NA	NA	NA	NA	NA	NA	NA	NA	NA	NA	NA	NA	NA	NA	NA	NA	0.233215	NA	0.241783	0.278848	NA
PA 18:1;0-17:0;0	0.285507	NA	NA	NA	NA	NA	NA	NA	NA	NA	NA	NA	NA	NA	NA	NA	NA	NA	NA	NA	NA	NA
PA 18:2;0-17:0;0	0.343619	NA	NA	NA	NA	NA	NA	NA	NA	NA	NA	NA	NA	NA	NA	NA	NA	NA	NA	NA	NA	NA
PA 22:6;0-18:0;0	NA	NA	NA	NA	NA	NA	NA	NA	NA	NA	NA	NA	0.562369	NA	NA	NA	NA	NA	NA	NA	NA	NA
PC 16:0;0-14:3;0	NA	NA	NA	NA	NA	NA	NA	NA	NA	NA	NA	NA	NA	NA	NA	0.54809	NA	NA	NA	NA	NA	NA
PC 16:0;0-15:4;0	NA	NA	NA	NA	NA	NA	NA	NA	NA	NA	NA	NA	NA	NA	NA	NA	NA	NA	NA	0.414165	NA	NA
PC 16:0;0-16:0;0	36.256199	14.0619	6.91541	23.9401	14.6395	8.44485	20.365299	19.1486	27.4473	19.276699	37.626701	66.614998	64.236801	33.682999	16.007601	30.92	15.6538	19.265499	10.6795	17.2145	60.3834	25.430599
PC 16:0;0-16:1;0	NA	NA	NA	NA	NA	NA	NA	NA	NA	NA	NA	NA	NA	NA	NA	NA	NA	NA	NA	3.65397	1.16766	NA
PC 16:0;0-16:2;0	NA	NA	NA	0.833877	NA	NA	NA	NA	NA	NA	NA	NA	NA	NA	NA	0.699718	NA	NA	NA	NA	NA	NA
PC 16:0;0-16:3;0	NA	NA	NA	NA	NA	NA	NA	2.89324	0.687797	NA	5.80825	NA	NA	NA	NA	NA	NA	NA	NA	NA	NA	NA
PC 16:1;0-16:1;0	0.500724	NA	NA	0.332276	4.45238	NA	NA	0.103001	0.244378	NA	0.285887	0.84504	0.298017	NA	NA	NA	NA	0.345618	NA	0.353154	0.554467	0.416827
PC 17:0;0-15:0;0	0.51828	0.215701	0.163214	0.186938	0.163901	0.11118	NA	0.186285	0.207807	0.136374	0.240576	NA	0.376215	NA	0.415346	0.420065	0.201533	0.354966	NA	0.142151	0.353593	0.312539
PC 17:0;0-15:4;0	NA	NA	NA	NA	NA	NA	NA	NA	NA	NA	NA	NA	NA	NA	NA	NA	NA	0.817755	NA	NA	NA	NA
PC 17:0;0-16:1;0	NA	NA	NA	NA	NA	NA	NA	NA	NA	0.059503	NA	NA	NA	NA	NA	NA	NA	NA	NA	NA	0.282667	0.196919
PC 17:0;0-17:1;0	NA	0.21969	NA	NA	NA	NA	NA	NA	NA	NA	NA	NA	NA	NA	NA	NA	NA	NA	NA	NA	NA	0.164377
PC 17:1;0-14:3;0	NA	NA	NA	NA	NA	NA	NA	NA	NA	NA	NA	NA	NA	NA	NA	NA	NA	NA	NA	0.284985	NA	NA
PC 17:1;0-16:0;0	1.37408	0.716336	0.667887	1.40436	0.795173	0.541128	1.02157	0.718638	1.10128	0.7201	1.8288	2.39786	2.5062	1.35603	2.38503	1.77973	0.858066	0.992892	2.02929	1.1409	2.40569	1.68277
PC 17:1;0-16:1;0	NA	NA	0.146681	0.259777	NA	NA	NA	NA	0.147017	NA	NA	NA	NA	NA	NA	NA	NA	NA	NA	0.228852	NA	NA
PC 18:0;0-14:0;0	NA	NA	4.4142	10.3095	7.93648	4.89923	NA	NA	NA	8.69805	12.1082	16.9098	NA	NA	4.84306	8.51137	8.79799	NA	5.36445	6.88596	NA	9.04251
PC 18:0;0-14:3;0	3.91497	2.57438	1.77565	NA	3.30866	NA	2.89761	NA	2.93837	3.10346	NA	NA	NA	NA	2.46741	2.17888	3.74867	3.44567	2.19414	3.32719	8.21672	6.25249
PC 18:0;0-15:0;0	0.482775	NA	NA	NA	NA	NA	0.452964	NA	NA	NA	NA	NA	1.04003	NA	NA	NA	NA	NA	NA	NA	1.09586	NA
PC 18:0;0-16:0;0	NA	NA	NA	NA	NA	NA	NA	NA	NA	NA	NA	16.2812	16.121599	NA	23.608299	11.4866	NA	NA	NA	NA	15.1502	9.61406
PC 18:0;0-16:1;0	2.45285	1.29774	1.09665	1.99937	1.74607	1.11734	1.45246	1.0477	1.64643	1.80737	2.49937	2.91655	3.78789	1.61725	2.68581	1.9388	1.49213	1.11845	1.1304	1.85898	2.58125	1.68691
PC 18:0;0-17:1;0	0.609696	NA	0.419419	0.418145	0.432072	0.346641	NA	0.360283	0.461975	0.426303	0.69755	NA	0.783447	0.438029	NA	0.670605	0.57041	0.471525	NA	0.724107	NA	0.574905
PC 18:0;0-18:1;0	32.443699	13.0232	13.5358	20.628201	20.065701	13.8264	20.214899	19.053499	21.924101	26.3333	17.9767	28.662701	29.662001	12.1028	17.7796	14.3253	16.3503	10.8653	10.9248	13.9166	27.7094	14.3517
PC 18:0;0-18:2;0	87.478401	44.038399	34.0672	60.922501	42.1474	49.5756	53.8563	41.3004	68.127899	48.255501	104.539001	90.427299	113.997002	83.2183	31.379	61.976799	67.450798	64.653	36.139801	63.584999	116.292999	76.519402
PC 18:0;0-18:3;0	NA	NA	NA	NA	NA	NA	NA	NA	NA	NA	0.673847	0.643027	NA	0.139442	NA	NA	0.278342	NA	NA	NA	NA	NA
PC 18:1;0-12:2;0	NA	NA	NA	NA	NA	NA	NA	NA	NA	NA	NA	NA	NA	NA	NA	0.271118	NA	NA	NA	NA	2.1918	NA
PC 18:1;0-14:0;0	NA	NA	NA	NA	NA	NA	NA	NA	NA	NA	NA	NA	NA	NA	NA	NA	NA	NA	NA	1.50366	0.523388	NA
PC 18:1;0-15:0;0	1.73151	0.818285	0.916368	1.72426	1.13758	0.645712	1.33508	0.861339	1.50179	0.966238	1.84785	2.59833	2.5882	1.23564	NA	1.80757	1.04842	1.24686	NA	1.29886	2.51355	1.39393
PC 18:1;0-16:0;0	169.809998	80.637299	74.565804	146.289001	99.525597	65.4151	104.847	82.604301	108.769997	107.839996	170.059006	199.548996	209.492004	130.602005	95.867203	106.398003	102.311996	89.4953	72.019997	103.267998	157.600998	101.040001
PC 18:1;0-16:1;0	6.33866	3.52494	2.7066	5.92671	3.33958	2.41161	3.87485	2.61446	3.4925	3.67335	6.17339	8.54794	8.51731	4.8674	4.00707	4.6523	3.70544	4.49328	2.92925	4.92556	6.26026	5.66911
PC 18:1;0-17:1;0	1.99863	1.08796	NA	1.84359	1.37026	0.726194	1.14296	1.05324	1.56098	1.44899	2.89084	3.47812	NA	2.37431	NA	NA	1.90141	2.08015	NA	2.23852	NA	2.61998
PC 18:1;0-18:1;0	20.264	11.5947	9.40951	15.7083	11.0022	7.82689	11.6724	9.07059	12.4621	10.4916	19.497601	22.787701	23.952801	14.9744	7.78399	12.2354	10.9736	9.75677	7.75484	11.9995	19.601	11.8095
PC 18:1;0-18:2;0	31.9233	22.571699	17.9559	25.7054	18.3682	16.694099	21.603001	16.9016	23.512199	11.3724	30.132401	29.091101	36.645401	21.644699	14.7152	19.056	13.1657	19.391199	12.6527	20.5907	25.0481	19.595301
PC 18:1;0-18:3;0	NA	1.1171	0.581408	1.36656	NA	NA	1.01035	NA	1.06714	1.25463	1.83056	2.18077	NA	NA	NA	1.28665	0.951137	NA	0.80512	NA	NA	1.42528
PC 18:2;0-14:0;0	5.26956	2.509	NA	3.02691	NA	2.1089	2.65988	1.44376	4.10278	4.31026	6.09968	9.36306	5.45765	NA	NA	2.36289	4.84237	3.96523	3.29513	4.04687	11.2618	5.67618
PC 18:2;0-14:3;0	NA	NA	NA	NA	NA	NA	NA	NA	NA	NA	NA	NA	NA	NA	NA	1.78892	NA	NA	NA	NA	NA	NA
PC 18:2;0-15:0;0	3.66171	1.4474	1.32695	3.05099	2.05983	1.71876	2.21136	1.92513	3.0197	2.0904	5.13879	5.89889	5.92049	4.04756	NA	4.11138	3.20093	3.32191	2.46346	3.58499	5.95074	4.08047
PC 18:2;0-15:4;0	NA	NA	NA	NA	NA	NA	NA	NA	NA	NA	NA	NA	NA	NA	NA	NA	NA	NA	NA	NA	13.3201	NA
PC 18:2;0-16:0;0	168.266998	85.242897	64.287498	143.317001	85.324303	85.372498	114.707001	89.458504	152.826996	98.075798	248.235001	257.523987	259.792999	186.141998	90.618797	169.084	146.264008	156.039001	96.7174	146.022995	236.587997	157.263
PC 18:2;0-16:1;0	4.01593	2.10522	1.35156	3.34686	2.09971	2.08908	2.83914	2.13309	2.90738	2.03601	5.75315	6.3311	5.54169	4.23844	3.24131	4.14617	2.78475	3.65561	2.74705	3.41748	5.57687	4.30228
PC 18:2;0-17:0;0	4.14042	2.48325	3.25425	4.42355	3.02849	2.15558	2.92438	2.8272	3.91141	2.98053	6.48708	7.43275	10.3654	5.3133	4.98351	7.63528	3.28155	4.25726	4.38229	3.93196	10.4522	4.95621
PC 18:2;0-17:1;0	3.17957	1.85139	NA	3.35233	NA	NA	1.63973	1.59436	2.11725	NA	6.58901	6.80648	6.76519	5.84186	NA	5.84922	3.68154	3.69719	2.7882	4.26234	6.01474	4.74417
PC 18:2;0-18:2;0	29.341801	14.3047	11.277	24.327801	16.872101	14.7539	18.643101	16.6376	24.3295	18.4126	45.215698	42.137699	41.996201	32.248798	11.13	28.745001	19.1071	20.128201	12.2794	19.611601	42.5681	24.934999
PC 18:2;0-18:3;0	NA	NA	1.38624	NA	NA	NA	3.0512	3.10715	3.64456	3.44847	6.30605	7.03651	5.55496	3.54121	NA	3.02766	4.07002	3.2291	2.01292	2.78582	6.48493	4.34098
PC 18:3;0-16:0;0	1.1315	0.547323	0.427823	0.983928	0.641533	0.636589	0.941054	0.635514	1.02279	0.519122	1.74123	1.99655	1.78603	1.37144	NA	1.45205	0.778507	0.83927	0.505152	0.701843	1.64081	0.983166
PC 19:0;0-14:0;0	NA	NA	NA	NA	NA	NA	NA	NA	NA	NA	NA	NA	NA	NA	NA	NA	0.082607	NA	NA	NA	NA	NA
PC 19:0;0-18:1;0	NA	NA	NA	NA	NA	NA	NA	NA	NA	0.512893	NA	NA	NA	NA	NA	NA	NA	NA	NA	NA	NA	NA
PC 19:0;0-18:2;0	2.81821	1.426	1.15055	2.70668	1.9604	1.32999	1.47087	1.59134	2.44226	2.0861	3.2244	4.29027	3.78014	2.36276	NA	2.58582	2.27038	2.3358	1.67968	2.01157	4.573	3.75236
PC 19:1;0-16:0;0	NA	NA	NA	NA	0.511929	NA	NA	NA	0.666782	NA	NA	1.84359	1.34885	0.508963	NA	NA	NA	0.552408	NA	NA	1.54015	0.933025
PC 19:1;0-18:2;0	NA	NA	NA	NA	NA	NA	NA	NA	NA	NA	NA	1.88923	NA	NA	NA	NA	1.19535	NA	NA	NA	1.64012	NA
PC 20:0;0-18:2;0	0.531585	NA	NA	0.540026	0.510577	NA	0.336618	0.511544	0.631944	0.392687	0.989226	1.09937	0.921839	0.462224	NA	0.677801	NA	0.32475	0.301957	NA	1.01075	0.705704
PC 20:0;0-20:4;0	NA	NA	0.093912	NA	NA	NA	NA	NA	NA	0.211254	NA	NA	NA	0.222258	NA	NA	0.242635	NA	NA	NA	NA	0.435805
PC 20:1;0-14:0;0	NA	NA	NA	NA	0.21874	NA	NA	NA	NA	NA	NA	NA	NA	NA	NA	NA	NA	NA	NA	NA	NA	NA
PC 20:1;0-16:0;0	1.57898	0.666751	0.519715	1.29934	1.17505	0.540239	0.790956	0.80553	1.20538	1.07632	1.64334	2.26956	2.36589	0.745368	1.53023	1.36164	0.861536	0.578075	0.744165	0.928291	1.48148	0.82988
PC 20:1;0-17:0;0	NA	NA	NA	NA	NA	NA	NA	NA	NA	0.1502	NA	NA	NA	NA	NA	NA	NA	NA	NA	NA	NA	NA
PC 20:1;0-18:1;0	0.507343	NA	0.326516	0.59233	0.392954	0.285865	0.297651	0.357292	0.504682	0.557698	0.852344	1.18829	0.906815	0.289181	NA	0.492046	NA	0.249617	0.209983	0.559248	0.901796	0.3608
PC 20:2;0-16:0;0	3.45228	1.85742	1.46575	2.54328	1.75642	1.5862	2.10616	1.69981	2.74357	2.23276	4.08437	5.07598	5.92124	3.51042	4.81027	3.29332	2.61775	2.0216	1.844	2.46664	4.89725	2.59603
PC 20:2;0-18:0;0	1.40109	0.913456	0.630105	0.820114	0.814028	0.828174	0.933694	0.948974	1.11979	1.08785	1.38051	2.00789	2.08554	1.29419	NA	0.999519	1.90587	0.82238	0.596098	1.1693	1.82536	1.31958
PC 20:2;0-18:2;0	3.0689	NA	0.758682	1.6144	1.14705	1.09027	1.76943	1.34834	1.38581	1.74906	3.33329	3.07417	2.92341	1.87859	NA	1.95128	1.76356	1.06816	0.551766	1.32092	3.382	1.83799
PC 20:3;0-15:4;0	NA	NA	NA	NA	NA	NA	NA	NA	NA	NA	NA	NA	NA	NA	3.69551	NA	NA	NA	NA	NA	NA	NA
PC 20:3;0-16:0;0	6.24833	3.55781	2.86186	4.68044	3.5982	2.78132	3.73414	3.12282	4.67839	2.39847	4.93936	6.28767	7.5428	4.74795	6.21196	3.66228	3.25385	3.66616	2.65125	4.08421	4.85356	3.80632
PC 20:3;0-17:0;0	NA	0.910247	0.722279	NA	NA	NA	NA	NA	NA	NA	2.40747	NA	2.10355	NA	NA	NA	0.384404	1.33766	NA	NA	0.284	NA
PC 20:3;0-18:1;0	5.70034	2.82824	2.34993	3.64434	3.63924	2.25639	3.11596	2.83781	3.55454	4.1054	4.1995	7.14947	7.1404	4.47774	2.37702	3.64598	3.54068	2.47553	2.37694	3.27475	6.32258	3.31633
PC 20:3;0-18:2;0	NA	NA	NA	NA	NA	NA	NA	NA	NA	NA	NA	NA	NA	NA	NA	NA	NA	NA	0.373238	0.302024	NA	NA
PC 20:4;0-14:0;0	NA	1.64631	NA	NA	NA	NA	NA	NA	NA	NA	NA	NA	NA	NA	NA	NA	NA	NA	NA	NA	4.28097	NA
PC 20:4;0-15:0;0	NA	NA	NA	NA	NA	NA	2.28455	NA	NA	NA	NA	NA	5.08724	NA	NA	NA	NA	NA	NA	NA	5.74736	3.54375
PC 20:4;0-16:0;0	111.473999	39.695099	37.500999	85.893402	69.560997	39.384201	65.697998	59.553299	64.067802	91.780098	113.537003	152.278	147.259995	118.681	50.642101	73.281197	85.572899	60.408199	44.560398	61.004101	159.509995	94.411301
PC 20:4;0-16:1;0	6.07266	2.59089	0.541534	5.15455	4.04763	NA	1.15608	0.959553	0.534305	1.31194	1.17982	1.80708	1.5236	1.76382	NA	1.00199	1.11753	0.865125	0.902584	1.44951	2.33821	2.90463
PC 20:4;0-17:0;0	5.81459	2.74428	2.3458	4.31249	3.60637	2.54219	3.77534	3.67077	3.8881	4.82069	6.0251	8.24884	8.02851	6.39261	2.67212	5.14483	4.76901	3.51737	2.67632	4.20222	10.1389	6.31464
PC 20:4;0-17:1;0	NA	NA	NA	NA	NA	NA	NA	NA	NA	1.19645	NA	NA	NA	NA	NA	NA	NA	NA	NA	NA	3.57985	NA
PC 20:4;0-18:0;0	139.134995	47.332699	46.121399	85.688904	79.328003	57.986198	80.943001	72.658501	74.759903	120.426003	144.044998	177.628006	185.102005	134.123001	56.743801	83.461304	113.778	73.062401	50.0438	73.230499	209.457993	109.136002
PC 20:4;0-18:1;0	NA	NA	NA	NA	NA	NA	NA	NA	NA	NA	NA	NA	NA	NA	NA	NA	NA	NA	0.752292	0.68134	NA	NA
PC 20:4;0-18:2;0	32.293999	12.4225	12.296	21.746201	18.972099	12.4612	17.7778	16.672501	17.535	22.438299	30.2509	34.739799	35.4641	26.642599	25.5742	21.658501	18.1227	13.7051	9.41073	13.5705	38.801498	19.913
PC 20:4;0-19:0;0	1.96792	1.11768	1.00362	2.22894	1.43786	1.1966	1.5408	1.71812	1.06826	2.20616	1.98389	3.28004	1.88682	1.63173	NA	1.36593	0.999115	1.02405	1.06749	1.38934	3.31175	2.48228
PC 20:4;0-20:4;0	0.54988	NA	0.278159	0.63442	0.509145	0.293079	0.408464	0.475313	0.291867	0.542837	NA	0.728908	NA	0.499753	NA	0.496926	0.331346	0.29972	0.217209	0.305564	0.778873	0.475774
PC 22:4;0-16:0;0	9.98926	3.23735	2.66076	7.81718	6.23603	2.83475	5.20763	4.75402	5.07458	5.58875	8.77016	13.1784	9.87245	8.49983	5.66734	4.87399	5.86085	4.56565	3.79725	4.44356	10.0207	6.87022
PC 22:4;0-17:0;0	0.581588	NA	NA	NA	NA	NA	NA	NA	0.648363	0.497654	NA	NA	NA	NA	NA	0.289429	0.373954	NA	NA	NA	0.429754	NA
PC 22:4;0-18:0;0	2.99563	1.11329	0.795357	2.26141	1.79903	1.13101	1.50824	1.52523	1.86732	1.82806	3.42469	4.67644	3.95482	2.0686	NA	2.01974	1.77999	1.26585	1.23817	1.44572	3.50072	1.76084
PC 22:4;0-18:2;0	NA	NA	NA	4.53951	6.45469	NA	NA	2.60097	2.55802	2.13307	NA	NA	NA	2.72587	NA	NA	1.73013	2.53627	NA	1.00002	NA	NA
PC 22:5;0-15:0;0	NA	NA	NA	NA	1.79611	NA	NA	NA	NA	NA	NA	NA	NA	NA	NA	NA	NA	NA	NA	NA	NA	NA
PC 22:5;0-16:0;0	NA	NA	NA	NA	NA	NA	NA	NA	NA	NA	NA	NA	NA	NA	NA	NA	NA	NA	1.86655	1.31239	NA	NA
PC 22:5;0-17:0;0	1.40096	NA	0.79637	1.062	1.86472	NA	NA	NA	0.851194	0.984862	3.30846	3.29646	NA	3.09224	NA	2.41241	2.17554	NA	1.29774	NA	4.35405	NA
PC 22:5;0-17:1;0	NA	NA	NA	NA	NA	NA	NA	NA	NA	NA	NA	2.93957	NA	2.59541	NA	2.661	NA	NA	NA	NA	NA	NA
PC 22:5;0-18:1;0	7.67537	2.61361	1.87562	6.99653	4.2198	1.84909	3.95159	3.34215	2.96757	NA	6.81555	9.71566	7.61944	7.25593	NA	3.77269	3.61516	NA	2.61904	2.86314	NA	4.79116
PC 22:5;0-18:2;0	3.41713	2.03876	1.28371	3.51742	2.69563	1.19047	2.54949	2.26747	1.86258	2.39892	2.94425	5.68339	4.55417	3.52867	NA	2.04914	1.76724	1.36791	1.23742	1.39369	2.85566	1.78427
PC 22:6;0-15:0;0	6.01982	NA	1.82511	6.09457	3.5938	2.09967	4.51467	4.50171	3.54431	4.61002	5.48967	10.3226	6.98098	6.76593	NA	5.70671	4.2864	2.46259	NA	NA	7.44005	3.94206
PC 22:6;0-16:0;0	273.934998	88.929298	86.075996	276.487	182.192001	97.2668	186.117996	182.257996	168.427994	205.606003	258.121002	444.523987	316.752991	304.386993	152.970001	204.063995	182.173004	97.589401	88.110497	100.912003	275.921997	160.033997
PC 22:6;0-16:1;0	1.12193	NA	NA	NA	NA	NA	NA	NA	NA	NA	NA	NA	NA	0.962724	NA	NA	NA	NA	NA	NA	NA	0.88464
PC 22:6;0-17:0;0	7.68983	2.75781	NA	7.72522	4.86662	3.27876	5.6309	6.01237	5.2611	5.84143	7.15704	8.5572	8.48066	6.28405	NA	3.48216	5.13336	3.51065	NA	3.39849	9.6522	5.55181
PC 22:6;0-17:1;0	NA	NA	NA	NA	3.82826	NA	NA	2.52006	NA	2.70625	NA	11.2059	NA	NA	NA	NA	3.79916	NA	NA	NA	6.81618	4.9392
PC 22:6;0-18:0;0	216.330994	74.231201	66.200302	189.518005	126.375999	88.363297	152.695999	143.347	126.033997	170.173004	212.906998	326.016998	266.924011	230.423004	122.999001	151.151001	165.276993	76.322304	69.554497	84.625198	221.884003	117.216003
PC 22:6;0-18:1;0	9.35382	3.80738	3.13902	7.80997	5.46711	2.53308	4.87268	4.51742	3.60243	5.78942	5.89619	11.6974	7.89698	6.95256	6.33796	3.51824	4.5784	2.98216	2.547	2.88528	6.19164	4.16839
PC 22:6;0-18:2;0	36.772202	14.4898	13.0115	37.845001	25.8783	13.868	28.689699	28.5319	20.087601	24.462799	35.9874	50.698799	41.223301	42.777901	22.270399	25.235701	22.863701	14.0421	10.7814	13.2591	39.915401	20.301201
PC 22:6;0-19:0;0	3.6115	NA	NA	3.97147	2.24679	NA	NA	2.6106	NA	2.89235	NA	6.20634	NA	2.8441	2.4537	NA	NA	NA	1.35331	NA	4.37063	NA
PC 22:6;0-20:0;0	NA	NA	NA	NA	NA	NA	NA	NA	NA	1.73764	NA	0.703431	NA	NA	NA	NA	NA	NA	NA	NA	NA	NA
PC 24:6;0-16:0;0	4.31271	NA	NA	NA	NA	NA	NA	NA	NA	2.79629	NA	NA	4.17093	3.87876	NA	NA	NA	NA	NA	NA	NA	NA
PC 24:6;0-18:0;0	NA	NA	NA	NA	NA	NA	NA	NA	NA	NA	NA	3.11062	NA	NA	NA	NA	NA	NA	NA	NA	NA	NA
PC O- 16:0;0-14:0;0	1.4825	NA	NA	0.868644	0.699346	NA	NA	NA	0.721802	0.927766	1.847	2.95299	2.52525	NA	NA	NA	1.33371	NA	NA	NA	2.2321	0.866672
PC O- 16:0;0-16:0;0	2.08692	0.836442	0.840285	1.79744	1.24776	0.729312	1.10326	0.735002	1.59418	1.49302	2.48559	3.57941	3.11289	1.0946	NA	1.90944	1.09297	0.930079	0.791769	1.42247	2.69324	1.50574
PC O- 16:0;0-16:1;0	0.130091	0.029578	NA	0.08631	NA	NA	NA	0.042203	0.043483	NA	0.117616	0.172464	0.130397	0.102934	NA	0.037921	0.077785	0.099496	NA	0.110969	0.110297	0.044781
PC O- 16:0;0-18:0;0	NA	NA	NA	NA	0.13584	NA	0.123907	NA	NA	0.186951	0.20984	0.363677	0.464387	NA	NA	NA	NA	NA	0.079009	0.135948	NA	NA
PC O- 16:0;0-18:1;0	NA	0.250316	NA	0.382366	NA	NA	0.336368	NA	0.263738	NA	0.515307	0.85049	0.721493	0.543292	NA	0.373808	0.471014	0.428114	0.270335	0.338519	0.622151	0.367615
PC O- 16:0;0-18:2;0	1.43253	0.538438	0.624079	1.31316	1.0155	0.635708	0.769807	0.966786	1.18488	0.905717	1.61214	2.00628	1.83973	0.970964	0.423263	1.06501	0.812185	0.63314	0.547449	0.621773	1.43217	0.941931
PC O- 16:0;0-22:5;0	NA	NA	NA	NA	NA	NA	NA	NA	NA	NA	0.364203	0.577344	0.572777	0.494061	NA	NA	NA	NA	NA	0.249485	0.293994	0.228209
PC O- 16:0;0-22:6;0	2.71745	NA	0.658941	2.19607	1.28963	0.818962	1.07458	1.28878	1.0647	1.5264	2.1864	3.95104	2.64036	1.84812	1.53503	1.61183	1.15417	0.459273	0.520795	0.771909	2.36582	1.40092
PC O- 16:1;0-14:0;0	NA	NA	NA	NA	0.783128	NA	NA	NA	NA	NA	NA	NA	NA	NA	NA	NA	NA	NA	NA	NA	NA	NA
PC O- 16:1;0-15:4;0	1.0142	NA	0.625319	NA	0.835745	0.603183	NA	NA	0.879122	1.01231	2.21406	NA	2.38245	NA	NA	1.54381	0.919853	NA	0.718776	1.7005	2.81001	1.0917
PC O- 16:1;0-16:0;0	1.23281	0.504976	NA	0.955733	NA	0.516438	NA	0.486597	0.724839	0.86272	1.46989	2.32551	2.19554	0.81255	NA	0.871775	0.875753	0.726798	NA	0.573951	2.15712	0.917494
PC O- 16:1;0-18:0;0	NA	0.099967	NA	0.193927	NA	NA	0.140707	NA	0.151157	NA	0.309573	0.441757	0.476201	0.134146	NA	0.236865	0.240013	0.183866	0.117736	0.169744	0.321975	0.143618
PC O- 16:1;0-18:1;0	1.19947	0.375041	0.452548	1.27057	0.942515	0.395625	0.547783	0.71045	0.621583	0.754748	0.701807	1.12007	0.935335	0.393171	0.400326	0.44422	0.41604	0.188017	0.241771	0.266806	0.600452	0.383443
PC O- 16:1;0-18:2;0	1.96256	1.13932	0.705436	1.70961	1.26714	1.24712	1.63426	1.39707	1.59757	1.5838	2.4173	4.28834	3.48473	2.52097	NA	1.99718	1.8075	1.59163	1.28661	1.60748	3.25477	1.73086
PC O- 16:1;0-20:4;0	4.53776	NA	1.74846	3.42589	2.86627	1.58831	2.27046	2.44308	2.51266	3.14252	5.4672	10.2184	6.6853	4.67022	NA	3.23057	3.60908	2.13252	2.10587	2.3356	5.76252	3.29254
PC O- 16:1;0-22:4;0	NA	NA	NA	NA	NA	NA	NA	NA	NA	NA	0.187674	0.342412	0.168933	0.120371	NA	NA	NA	NA	NA	0.088116	0.077361	0.091048
PC O- 16:1;0-22:5;0	2.36781	1.28581	1.13044	2.85876	2.37886	0.997449	1.55738	1.70532	1.46654	1.67422	3.31125	5.57955	2.49426	1.72332	1.41201	1.57416	1.50143	1.14927	1.81913	1.29942	2.20995	1.71852
PC O- 16:1;0-22:6;0	17.523199	6.83321	5.57854	16.4666	9.3602	6.21237	11.6006	10.9899	9.22544	10.7161	18.1227	32.633598	21.3866	20.977699	10.6866	12.0821	12.5734	7.53001	5.89452	6.71289	16.0089	8.74603
PC O- 16:2;0-18:0;0	0.410053	0.212972	0.15557	0.329405	NA	0.14261	0.127389	NA	0.259579	0.252009	0.295597	0.452294	0.358819	0.13385	0.775312	0.190948	NA	0.152205	0.117105	0.134006	0.315702	0.162709
PC O- 16:2;0-18:1;0	0.159824	0.129702	0.057467	0.259328	0.0832	NA	0.108491	NA	0.124224	0.10854	0.164772	0.3053	0.229421	NA	NA	0.270849	0.126445	0.150697	NA	0.087101	0.367965	0.115559
PC O- 17:0;0-14:3;0	NA	NA	NA	NA	NA	NA	NA	NA	0.687122	NA	NA	NA	NA	NA	NA	0.931253	NA	NA	NA	NA	NA	NA
PC O- 17:0;0-15:0;0	0.218652	0.063832	0.031319	0.235386	0.103576	0.112148	0.132665	0.085348	0.17463	0.176574	0.296759	0.38171	0.367333	0.184643	NA	0.204545	0.132447	0.125302	NA	0.136552	0.41366	0.25742
PC O- 17:0;0-17:0;0	NA	NA	NA	NA	0.130384	NA	0.18562	NA	NA	0.153663	0.152001	0.231078	0.286883	NA	NA	NA	NA	NA	0.141773	0.121243	NA	NA
PC O- 17:0;0-17:1;0	NA	0.017065	NA	0.046396	NA	NA	0.036944	NA	0.031597	NA	0.068586	0.109303	0.083588	0.074138	NA	0.044285	0.055818	0.043181	0.031097	0.039389	0.061909	0.061252
PC O- 17:1;0-14:3;0	NA	NA	NA	NA	NA	NA	NA	NA	NA	NA	NA	NA	NA	NA	NA	NA	NA	NA	NA	NA	1.92241	NA
PC O- 17:1;0-17:0;0	NA	NA	NA	NA	NA	NA	NA	NA	NA	NA	NA	NA	NA	NA	NA	NA	NA	NA	NA	NA	0.015039	0.016438
PC O- 17:1;0-17:1;0	NA	0.02827	0.047219	0.070368	0.171254	NA	0.022117	0.030201	0.034477	NA	NA	NA	NA	NA	0.03706	0.019793	0.03025	0.019421	NA	0.020572	NA	NA
PC O- 17:2;0-17:0;0	NA	0.045296	NA	NA	NA	NA	NA	NA	0.02208	0.025548	NA	NA	NA	NA	0.065654	NA	0.018921	NA	NA	NA	NA	0.022855
PC O- 18:0;0-12:0;0	NA	NA	NA	0.675628	NA	NA	NA	NA	NA	NA	NA	NA	NA	NA	NA	NA	NA	NA	NA	NA	NA	NA
PC O- 18:0;0-14:0;0	1.05589	0.490956	0.586131	0.727985	1.02902	0.587079	0.585591	0.525016	0.6047	0.748052	0.792791	0.807236	0.755395	0.64708	NA	0.824897	0.907956	0.552773	0.638294	0.481	0.760094	0.790018
PC O- 18:0;0-16:0;0	NA	NA	NA	NA	0.41132	NA	0.399428	NA	NA	0.404451	0.468148	0.751378	0.781479	NA	NA	NA	NA	NA	0.339614	0.309986	NA	NA
PC O- 18:0;0-16:1;0	NA	0.049645	NA	0.031404	NA	NA	0.014155	NA	0.011759	NA	0.038609	0.063276	0.030387	0.028706	NA	0.045094	0.045959	0.015202	0.043902	0.035491	0.057607	0.03856
PC O- 18:1;0-14:0;0	0.043387	NA	NA	NA	NA	NA	NA	NA	0.041279	NA	NA	NA	NA	NA	NA	0.029248	NA	NA	NA	NA	0.060048	NA
PC O- 18:1;0-16:0;0	NA	0.211525	NA	0.277278	NA	NA	0.228374	NA	0.169776	NA	0.45757	0.697363	0.637133	0.53861	NA	0.341025	0.340685	0.314257	0.227157	0.26623	0.556436	0.40802
PC O- 18:1;0-16:1;0	NA	NA	0.021949	0.040002	NA	NA	NA	NA	0.026212	NA	NA	NA	NA	NA	NA	NA	NA	NA	0.014644	0.019377	0.024192	0.038418
PC O- 18:1;0-20:4;0	NA	NA	NA	NA	NA	NA	NA	NA	NA	NA	0.590121	0.747199	0.711395	0.823059	NA	NA	NA	NA	NA	0.372841	0.660028	0.423122
PC O- 18:1;0-22:6;0	1.61451	NA	NA	NA	1.07874	NA	1.28704	0.876249	NA	1.14051	NA	2.87719	1.78931	1.69926	NA	1.12557	1.10508	NA	NA	NA	1.30774	0.979829
PC O- 18:2;0-16:0;0	0.753931	0.272634	0.303509	0.46125	0.412599	0.261169	0.282835	0.313339	0.39681	0.450347	0.577142	0.797186	0.727729	0.359703	0.213755	0.427307	0.333566	0.34206	0.281427	0.241027	0.621114	0.475554
PC O- 18:2;0-16:1;0	NA	NA	NA	NA	NA	NA	NA	NA	NA	NA	NA	NA	NA	NA	NA	0.063432	NA	NA	NA	NA	NA	NA
PC O- 18:2;0-20:4;0	0.858105	0.78152	NA	0.393618	0.297774	NA	0.429305	0.342034	0.400804	0.862682	0.546161	1.16071	0.589423	0.334381	0.352323	0.564007	0.641001	0.865185	0.391122	0.380907	0.581949	0.668642
PC O- 18:2;0-22:6;0	2.09719	NA	NA	1.9551	NA	NA	NA	1.40079	NA	NA	NA	2.79229	NA	1.84845	NA	NA	NA	NA	NA	NA	NA	NA
PE 14:0;0-18:0;0	NA	NA	NA	NA	NA	NA	NA	NA	NA	NA	NA	NA	NA	NA	NA	NA	NA	NA	NA	NA	0.091466	NA
PE 15:0;0-18:2;0	NA	NA	NA	NA	NA	NA	NA	NA	NA	NA	NA	NA	NA	NA	NA	NA	NA	NA	NA	1.72066	NA	NA
PE 15:4;0-15:4;0	NA	NA	NA	NA	NA	NA	NA	NA	NA	NA	NA	NA	3.14374	NA	NA	NA	NA	NA	2.87136	NA	NA	NA
PE 16:0;0-17:0;0	NA	NA	NA	NA	NA	NA	NA	NA	NA	NA	NA	NA	NA	NA	NA	2.39877	NA	NA	NA	NA	NA	NA
PE 16:0;0-18:0;0	1.50935	0.592399	0.855505	1.49335	1.02076	0.63869	0.742487	0.674795	1.06889	0.942306	1.85333	1.71724	2.3138	0.929413	2.2997	1.42375	0.989956	0.96974	0.827711	0.957229	1.62481	0.919105
PE 16:0;0-18:1;0	1.77851	1.07164	0.794509	1.84064	1.33571	0.583929	1.18528	1.04296	1.10545	1.36469	1.48087	2.19173	1.55782	1.1829	1.01375	0.958683	1.26215	1.34403	1.08673	1.44913	2.39809	1.43449
PE 16:0;0-18:2;0	8.43076	5.79503	4.23635	7.43596	5.03103	6.12168	7.1183	6.58638	9.23551	6.38946	11.4476	8.10146	9.77703	10.4637	5.07538	6.98921	9.33518	10.6528	6.2853	9.08809	13.0062	10.411
PE 16:0;0-20:2;0	0.298526	NA	NA	0.311018	NA	0.104017	0.228047	0.201346	0.275924	NA	0.451984	0.321444	0.398027	NA	NA	0.323472	0.416192	0.32831	0.210062	0.406996	0.46564	0.29447
PE 16:0;0-20:3;0	NA	0.434947	0.364894	0.690833	0.492294	0.413929	0.441305	0.447907	0.549005	0.460396	NA	0.507974	NA	NA	NA	NA	NA	0.629925	0.490964	0.524395	0.606515	0.624792
PE 16:0;0-20:4;0	9.04314	6.11505	4.39503	7.09124	6.58046	4.61365	6.52253	6.44585	5.91273	7.86467	7.243	7.58001	6.2059	8.48746	3.42485	4.72542	7.88192	8.46424	5.18857	6.52672	16.8265	13.2425
PE 16:0;0-22:4;0	2.98611	1.58866	NA	2.12254	1.7638	1.04134	1.7743	1.44537	1.73065	1.82826	2.77425	2.43755	2.67182	2.48051	NA	1.56269	1.70098	2.05605	1.88868	1.698	2.913	2.38598
PE 16:0;0-22:5;0	3.76708	2.72011	1.90336	2.09999	1.99507	1.13966	1.90292	1.30329	1.49928	1.3393	3.37078	2.92418	2.3228	2.58391	NA	0.595387	0.889671	2.69412	2.23003	2.21214	4.31675	3.77992
PE 16:0;0-22:6;0	118.498001	51.022099	48.035	125.512001	89.857201	60.938	91.681801	98.6642	87.903503	105.222	128.569	132.977997	116.313004	145.528	68.681503	87.696098	106.360001	66.281097	60.673401	63.933998	116.274002	85.308998
PE 16:1;0-18:0;0	0.293167	0.132259	0.144765	0.26346	0.176612	0.106942	0.180359	0.18783	0.140833	0.161183	0.246291	0.274304	0.313271	0.11525	NA	0.21103	0.127314	0.188279	0.128446	0.217474	0.245682	0.177879
PE 16:1;0-18:1;0	0.394473	0.274659	0.170305	0.464732	0.255835	NA	0.215011	NA	0.257931	0.23386	0.388309	0.466904	0.454598	NA	NA	NA	0.288306	0.251996	0.22893	0.309046	0.429327	0.451115
PE 16:1;0-18:2;0	NA	0.235663	0.220393	NA	NA	NA	NA	NA	NA	NA	NA	NA	0.421871	NA	NA	NA	0.352505	NA	0.289132	NA	0.397649	0.287236
PE 16:1;0-20:4;0	NA	NA	NA	NA	NA	NA	0.293295	NA	NA	NA	NA	NA	NA	NA	NA	NA	NA	NA	NA	NA	NA	0.430786
PE 16:1;0-22:5;0	NA	NA	NA	0.74872	0.471203	NA	NA	NA	NA	NA	NA	NA	NA	0.726803	NA	NA	NA	NA	NA	NA	NA	0.598318
PE 16:1;0-22:6;0	3.7432	NA	1.33306	3.48471	2.42317	1.58345	2.3085	2.26036	2.29444	2.37175	3.98991	4.6002	3.6116	3.60359	NA	NA	2.66519	2.1036	1.65588	2.28406	3.25047	2.2391
PE 17:0;0-18:2;0	3.32893	1.34758	0.925604	1.53808	1.22978	1.1781	1.16342	1.15149	1.07545	1.07925	1.66203	3.90894	3.83514	2.01106	NA	2.09927	1.43906	2.49114	1.81569	1.31394	2.39341	1.4886
PE 17:0;0-20:4;0	1.16635	0.819041	0.608686	1.18617	0.91018	0.586582	0.936109	0.992512	0.948261	1.24195	1.17583	1.09341	0.96068	1.27391	NA	0.797222	0.956837	1.01797	0.679279	0.822982	2.63364	2.02229
PE 17:0;0-22:4;0	0.303054	NA	NA	0.251178	NA	0.199834	0.228018	NA	0.209948	NA	0.491713	NA	0.219872	0.199082	NA	NA	NA	0.292514	NA	NA	0.531766	0.207028
PE 17:0;0-22:6;0	3.98496	1.39489	1.66216	4.63791	1.95578	1.34564	2.23721	4.00168	2.28069	4.09934	2.13152	2.89554	3.5087	4.38905	NA	1.85426	3.32558	1.29728	NA	1.29093	3.30857	3.73362
PE 17:1;0-17:1;0	NA	0.067664	NA	NA	NA	NA	NA	NA	NA	NA	NA	NA	NA	NA	NA	NA	NA	NA	NA	NA	NA	NA
PE 17:1;0-18:1;0	NA	NA	0.871811	0.900859	1.0301	0.594546	0.707411	0.621742	0.553094	0.694655	0.945527	NA	NA	1.36136	NA	0.975431	0.816869	NA	1.06424	0.747913	NA	0.69145
PE 17:1;0-18:2;0	0.605569	NA	NA	NA	0.360768	NA	NA	NA	NA	0.393317	NA	1.24073	NA	NA	NA	NA	NA	NA	NA	NA	NA	NA
PE 17:1;0-22:5;0	NA	0.643877	NA	NA	1.23304	0.720964	1.10699	NA	1.16881	NA	1.59518	2.17073	NA	NA	NA	1.06919	NA	0.800687	NA	0.858617	1.63524	NA
PE 17:1;0-22:6;0	1.14235	0.434147	0.458513	NA	0.944821	NA	0.801698	0.70453	0.769651	0.985234	NA	1.88455	1.68848	1.00533	2.13711	NA	0.880969	0.527443	0.656772	NA	1.12175	0.819918
PE 18:0;0-20:1;0	NA	NA	NA	NA	NA	NA	NA	NA	NA	0.383794	0.410952	NA	NA	NA	NA	NA	NA	NA	NA	NA	NA	NA
PE 18:0;0-20:4;0	131.419006	71.226799	62.0075	100.610001	87.343498	69.039902	90.352898	85.400902	81.021301	102.599998	130.787003	129.888	116.707001	126.705002	64.3797	78.779503	101.607002	100.001999	62.352798	77.186699	194.354004	126.580002
PE 18:0;0-20:5;0	0.566712	NA	NA	NA	0.377502	0.256793	NA	NA	NA	NA	NA	NA	NA	NA	NA	NA	NA	0.513498	0.412636	NA	0.764686	0.59136
PE 18:0;0-22:4;0	1.952	1.12703	0.866733	1.94444	1.65653	0.983799	1.33489	1.32925	1.52152	1.69989	2.46011	2.16167	2.00256	2.17933	NA	1.17215	1.73381	1.51496	1.24426	1.45861	2.74195	2.22833
PE 18:0;0-22:6;0	317.768005	153.692993	139.404007	298.505005	225.408005	174.740005	246.432007	258.243011	219.832001	262.720001	331.806	326.694	311.636993	397.351013	230.781998	216.830994	287.540009	185.479996	153.979004	175.093994	247.949997	199.901993
PE 18:1;0-18:0;0	NA	NA	NA	NA	0.562894	NA	NA	NA	NA	NA	NA	NA	NA	NA	NA	NA	NA	NA	NA	NA	NA	NA
PE 18:1;0-18:1;0	1.50045	1.33419	0.9071	1.63009	1.15658	0.843345	1.36116	1.03326	1.36739	1.24346	1.48293	1.54274	1.77214	1.50772	0.664058	1.00895	1.16723	1.42343	0.943672	1.4263	2.40031	1.60431
PE 18:1;0-20:1;0	NA	0.117631	NA	NA	NA	NA	NA	NA	NA	NA	NA	NA	NA	NA	NA	NA	NA	NA	NA	NA	0.170744	NA
PE 18:1;0-20:3;0	2.43211	NA	1.33606	2.09355	1.74382	1.37927	NA	1.52435	1.58641	1.89948	2.1649	2.27408	2.18725	2.20473	1.79671	1.7693	1.64184	1.81204	1.39807	1.59208	2.64652	2.16803
PE 18:1;0-20:4;0	8.87591	7.76632	4.90235	3.53035	4.04674	2.3096	3.9071	2.66093	2.75788	2.70713	5.54493	5.51077	3.94824	4.10285	NA	0.961132	1.40078	6.23288	3.2313	3.79716	10.9563	8.38188
PE 18:1;0-22:5;0	17.0959	9.53043	6.94639	15.312	12.2175	6.9847	10.1006	10.9351	8.94728	11.0488	16.3521	16.444201	15.1466	17.942801	9.21755	NA	9.91612	8.9064	9.30531	7.61691	12.0005	9.08501
PE 18:1;0-22:6;0	92.146004	50.210701	40.462799	85.971703	67.055199	38.850899	65.373596	69.142601	53.870701	64.197403	82.773598	94.237396	78.448601	102.003998	50.330502	48.6101	57.901001	46.228699	36.957001	38.7603	53.052601	46.899399
PE 18:2;0-18:0;0	22.324699	15.5187	12.1058	16.532301	12.704	17.319401	18.7197	17.722	22.5513	15.5379	25.0611	17.7971	24.0233	26.4928	8.70095	15.3532	21.733999	23.8617	12.6755	19.8253	31.7271	24.794901
PE 18:2;0-18:1;0	7.51874	6.05099	3.87121	5.99466	3.9181	4.10384	5.29411	4.93454	6.28702	3.59617	8.65838	5.53607	7.3322	7.26573	3.03732	4.98631	5.22251	6.19579	4.01504	5.48547	6.44809	5.78266
PE 18:2;0-18:2;0	6.74099	4.11915	3.16418	5.65753	4.40328	4.30488	4.92132	4.77902	6.03504	4.69789	9.69137	8.0155	7.81801	7.01472	3.79977	5.5574	5.45116	6.36237	3.67722	5.42713	10.4517	7.02027
PE 18:2;0-19:0;0	0.47691	0.28362	NA	0.460989	NA	0.316889	0.385744	0.466409	0.654294	0.465786	0.542729	0.4675	0.556903	0.429588	NA	0.431608	0.373682	0.414512	0.349253	0.439753	0.834289	0.895489
PE 18:2;0-20:0;0	NA	0.179839	NA	NA	NA	NA	NA	NA	NA	NA	NA	NA	NA	NA	NA	NA	NA	NA	NA	NA	0.398421	NA
PE 18:2;0-20:2;0	0.447711	NA	NA	NA	0.433083	0.255191	0.319595	0.324077	0.588531	0.342442	0.917511	0.963988	1.01082	0.54645	NA	0.331686	0.473944	0.323486	NA	0.526924	0.694161	0.540233
PE 18:2;0-20:3;0	0.336101	0.256805	NA	NA	0.143847	0.145591	NA	0.131471	0.166902	0.130197	0.391445	0.356778	0.356562	0.147297	NA	0.080009	0.063122	0.207515	0.17963	0.19982	NA	NA
PE 18:2;0-20:4;0	7.21077	4.38666	3.5379	5.7402	5.01721	4.41823	4.82065	4.90095	5.05454	5.59799	8.25157	9.92983	7.73681	7.72093	3.92082	5.22147	4.83249	5.16332	3.50792	4.17657	10.9137	6.94986
PE 18:2;0-22:4;0	NA	NA	0.447584	1.14225	0.742125	0.492177	NA	0.93115	1.17523	NA	NA	2.67872	2.33907	1.30186	NA	1.49158	NA	1.37911	NA	NA	2.24411	0.999696
PE 18:2;0-22:5;0	4.73815	2.66443	2.6709	5.03871	4.3239	3.02926	4.13498	4.08095	3.60756	3.9025	7.79075	7.90007	5.85262	6.9502	NA	4.13625	4.20116	NA	2.92757	2.84639	5.81343	4.10822
PE 18:2;0-22:6;0	17.02	8.93606	8.29617	15.8949	13.0326	9.77644	13.3637	16.592699	12.107	14.2341	19.131399	19.9972	16.4035	22.974001	8.80458	11.944	14.0674	8.50832	7.37312	8.29644	14.5781	10.9048
PE 18:3;0-18:0;0	NA	NA	0.21008	NA	NA	0.191838	NA	0.168566	0.27651	NA	NA	0.331394	0.430354	NA	NA	NA	0.248086	NA	NA	0.285907	0.345249	0.195951
PE 18:3;0-20:4;0	NA	NA	NA	NA	NA	NA	NA	NA	NA	NA	NA	NA	NA	NA	NA	NA	NA	NA	NA	NA	NA	0.231212
PE 19:0;0-20:4;0	2.27532	1.38121	0.99763	2.36498	1.88769	0.896626	1.34004	1.8287	1.54428	2.24745	1.9923	2.86767	1.76187	1.72773	1.07841	1.76297	1.75012	1.18635	1.19495	1.39495	3.68224	3.18753
PE 19:0;0-22:6;0	4.0873	NA	1.68753	5.51899	3.6736	2.13812	3.26876	4.70856	3.75795	4.28788	4.62261	5.27467	3.76507	4.48466	2.31152	3.2642	3.88188	2.39721	2.27451	2.36511	4.67167	4.76209
PE 19:1;0-22:6;0	NA	NA	NA	NA	NA	NA	0.512562	0.568351	NA	0.531855	NA	NA	0.992043	NA	NA	0.82571	0.593991	0.469395	NA	NA	NA	0.61728
PE 20:1;0-22:6;0	2.19422	NA	NA	NA	1.49956	NA	NA	2.03987	NA	1.73503	NA	2.75057	NA	NA	NA	NA	NA	NA	NA	NA	NA	NA
PE 20:3;0-22:5;0	NA	NA	NA	NA	NA	NA	NA	1.20199	NA	NA	NA	NA	NA	NA	NA	NA	NA	NA	NA	NA	NA	NA
PE 20:4;0-20:0;0	0.47079	0.218915	0.133479	0.407261	0.249566	0.207226	0.191743	0.294836	0.277574	0.411106	0.349799	0.449479	0.36191	NA	NA	0.273024	0.32396	0.239056	0.183377	0.253196	0.638832	0.523197
PE 20:4;0-20:2;0	0.706828	NA	NA	NA	NA	NA	NA	NA	NA	NA	NA	NA	NA	NA	NA	NA	NA	NA	NA	NA	NA	NA
PE 20:4;0-20:3;0	NA	NA	NA	NA	NA	NA	NA	NA	NA	NA	NA	NA	NA	NA	NA	NA	NA	NA	NA	NA	0.365131	NA
PE 20:4;0-20:4;0	NA	NA	NA	NA	NA	NA	NA	0.172384	NA	NA	NA	NA	NA	NA	0.56933	NA	NA	NA	NA	NA	NA	0.157111
PE O- 16:0;0-18:2;0	0.10815	0.085967	0.05616	0.110568	0.083725	0.056184	0.082913	0.090252	0.088718	0.099619	0.145358	0.17678	0.149666	0.126795	NA	0.063469	0.124921	0.106321	0.057697	0.088334	0.201196	0.123686
PE O- 16:0;0-20:4;0	0.00277	NA	NA	0.003266	0.002221	0.003233	0.003537	0.003443	0.001817	0.002117	0.002299	0.002203	0.003524	0.002119	NA	NA	0.002516	0.005485	0.004729	0.004572	0.004006	0.00638
PE O- 16:0;0-22:4;0	0.182796	0.068061	0.034385	0.148186	0.101041	0.048374	0.06664	0.134157	0.070519	0.133355	0.264303	0.162395	0.0881	0.163693	NA	0.075618	NA	0.065805	NA	0.0611	0.144315	0.089127
PE O- 16:1;0-18:1;0	0.406013	0.317913	0.174735	0.490544	0.338431	0.166024	0.28618	0.300461	0.259573	0.377767	0.371808	0.59819	0.418098	0.325152	NA	0.16907	0.378731	0.296687	0.247001	0.357506	0.704846	0.464373
PE O- 16:1;0-18:2;0	3.24287	2.06892	1.58389	3.13994	2.4266	2.19268	2.47289	2.59003	2.79238	2.60317	4.34559	3.96883	3.71682	3.69685	2.07043	2.71865	2.75891	3.21783	2.46606	2.81819	3.99851	3.11362
PE O- 16:1;0-20:2;0	NA	NA	NA	NA	0.022014	NA	NA	NA	0.022333	0.023043	0.035936	0.029776	NA	0.036839	NA	0.033893	0.023976	NA	NA	NA	0.027747	0.024392
PE O- 16:1;0-20:3;0	0.003552	NA	NA	0.010323	0.008141	0.002108	NA	0.007785	NA	0.007194	0.005674	NA	0.011223	0.009977	NA	0.001428	0.009382	0.006455	NA	0.005497	0.011649	0.009797
PE O- 16:1;0-20:4;0	9.52876	4.73732	3.51239	7.65777	6.24359	4.27083	6.00052	6.42345	5.41213	7.80053	11.1014	12.4106	8.77355	10.0271	4.56555	6.13998	8.55566	7.18749	5.34896	5.98123	13.6652	11.0951
PE O- 16:1;0-22:3;0	NA	0.04477	NA	0.064458	0.038858	NA	NA	0.04366	NA	NA	NA	0.094683	0.061747	0.068235	NA	NA	NA	NA	NA	NA	NA	NA
PE O- 16:1;0-22:6;0	94.1026	46.369202	38.307098	84.954498	67.936302	44.762402	68.3554	73.209396	55.144699	79.778999	109.002998	121.916	86.973602	110.629997	47.951599	64.184097	83.994904	59.956402	49.6646	50.192001	89.412399	69.153297
PE O- 16:1;0-24:4;0	NA	NA	NA	NA	NA	NA	NA	NA	NA	NA	NA	NA	NA	NA	NA	NA	NA	NA	NA	NA	NA	0.114311
PE O- 16:2;0-18:0;0	0.077692	0.018623	0.06288	0.078874	0.061381	0.061354	0.057785	0.029871	0.080318	0.076358	0.104393	0.126585	0.12559	0.029399	NA	0.063239	0.042361	0.070471	0.078085	0.069411	0.135747	0.089829
PE O- 16:2;0-18:1;0	0.078164	0.038225	NA	0.048072	0.077115	NA	0.058733	NA	NA	0.047428	0.093728	0.120391	0.162156	NA	NA	0.052315	NA	NA	NA	0.047834	0.084057	NA
PE O- 17:1;0-20:4;0	NA	NA	NA	NA	NA	NA	NA	NA	NA	0.100099	NA	NA	NA	0.101018	NA	NA	NA	NA	NA	NA	0.223727	0.173569
PE O- 17:1;0-22:6;0	2.41751	NA	0.928878	2.22528	1.88367	1.39357	2.21614	2.20276	1.86516	2.20372	2.84517	3.27738	2.51401	2.81474	NA	NA	2.22531	1.32511	1.3709	1.23316	2.61633	2.42531
PE O- 17:2;0-12:2;0	NA	NA	NA	NA	NA	NA	0.775473	NA	NA	NA	NA	NA	NA	NA	NA	NA	NA	NA	NA	NA	NA	NA
PE O- 17:2;0-17:1;0	NA	NA	NA	NA	NA	NA	NA	NA	NA	NA	NA	NA	NA	NA	NA	NA	NA	NA	0.040104	NA	NA	NA
PE O- 17:2;0-20:3;0	NA	NA	NA	NA	NA	NA	NA	NA	NA	0.197449	NA	NA	NA	0.259164	NA	NA	NA	NA	NA	NA	0.316231	0.205884
PE O- 18:0;0-20:1;0	NA	NA	NA	NA	NA	NA	0.575162	NA	NA	NA	NA	NA	NA	NA	NA	NA	NA	NA	NA	NA	NA	NA
PE O- 18:0;0-20:3;0	NA	NA	NA	NA	NA	NA	NA	NA	NA	NA	NA	NA	NA	NA	NA	NA	0.426702	NA	NA	NA	NA	NA
PE O- 18:0;0-20:4;0	0.518328	0.256729	0.175561	0.358784	0.227956	0.212102	0.305801	0.255174	0.361967	0.290942	0.458544	0.400985	0.365503	0.48573	NA	0.298259	0.488024	0.291169	NA	0.335854	0.479144	0.287985
PE O- 18:0;0-22:5;0	0.380769	NA	NA	0.521774	0.194429	0.138921	0.18944	0.298018	0.298917	0.408385	0.347616	0.505713	0.255347	0.332493	NA	0.43507	0.219031	0.255489	0.202732	0.411112	0.310427	0.363416
PE O- 18:1;0-16:1;0	NA	NA	NA	0.017785	NA	NA	NA	NA	NA	NA	NA	NA	NA	NA	NA	NA	NA	NA	0.012941	NA	0.023952	0.030579
PE O- 18:1;0-18:2;0	2.3351	1.35868	1.24308	1.84786	1.83172	1.62888	1.93133	1.96482	1.9341	1.95516	3.66118	2.80393	2.46002	2.80969	0.999417	2.01948	2.43702	1.79987	1.48997	1.74683	2.75591	1.88317
PE O- 18:1;0-18:3;0	NA	NA	NA	0.002699	NA	NA	NA	NA	NA	NA	0.001517	NA	NA	NA	NA	NA	NA	NA	NA	NA	NA	NA
PE O- 18:1;0-20:3;0	0.106691	0.042567	0.03923	0.081909	NA	0.048191	0.162411	NA	NA	NA	NA	0.203608	0.111307	NA	NA	0.098478	0.098098	0.041578	NA	0.034294	0.144244	0.031697
PE O- 18:1;0-22:4;0	1.56055	0.818877	0.893178	0.923492	0.997152	0.854105	1.02019	1.09603	0.846349	1.02414	1.86047	1.99294	1.86703	2.06265	NA	0.791399	1.32215	1.12553	0.678665	0.572479	1.61941	0.875113
PE O- 18:1;0-22:6;0	29.900999	13.5071	11.6699	19.4548	18.859699	16.321699	20.1546	20.712099	18.149401	23.5781	39.4589	36.383801	28.6831	34.129902	17.183599	19.0972	25.506701	13.7401	11.9401	12.0778	23.248699	16.9107
PE O- 18:2;0-16:0;0	0.365976	0.405736	0.15066	0.360856	0.27921	0.152257	0.221455	0.288036	0.244855	0.312293	0.342339	0.485189	0.383374	0.350676	NA	0.166823	0.410794	0.395815	0.266299	0.385821	0.753647	0.535979
PE O- 18:2;0-16:1;0	0.065021	NA	NA	0.046434	NA	NA	NA	NA	0.038006	0.046976	0.073467	NA	0.063658	NA	NA	0.039818	NA	0.059096	NA	NA	NA	NA
PE O- 18:2;0-18:1;0	0.760578	0.337671	0.263509	0.781113	0.507958	0.299486	0.424401	0.467024	0.524586	0.503545	0.975201	0.966212	0.806276	0.753814	0.662954	0.518367	0.483269	0.445773	0.393683	0.462182	0.858483	0.564104
PE O- 18:2;0-18:2;0	0.948678	0.785796	0.559522	1.38038	0.877619	0.858518	1.12543	0.928536	1.02179	0.979548	1.18846	0.954101	1.47935	1.04376	NA	0.5276	1.40973	1.43163	0.986728	1.22	1.23285	0.83281
PE O- 18:2;0-18:3;0	0.250142	NA	0.139599	0.220879	0.286769	0.15582	0.189038	0.150743	0.212477	0.278029	0.442612	0.908327	0.374289	0.419027	NA	0.232734	NA	0.169472	0.163529	0.19702	0.39459	0.247225
PE O- 18:2;0-22:5;0	9.0625	4.05167	3.88007	9.49797	6.92416	3.13093	6.37371	8.86034	4.89535	8.22168	11.3142	12.7759	6.30783	11.9976	NA	5.45355	8.66493	6.16398	4.90218	4.85796	8.4195	6.90048
PE O- 18:2;0-22:6;0	34.506802	16.923901	13.3924	35.074501	25.1964	14.3754	25.0243	23.7045	16.777901	29.3517	35.972599	46.944	28.714899	37.645401	16.447001	16.995399	28.190701	20.4461	15.873	15.3891	29.1516	23.059999
PG 14:0;0-18:0;0	0.078515	NA	NA	NA	0.056174	NA	NA	0.061678	NA	0.064065	0.131042	NA	NA	NA	NA	NA	0.035809	NA	NA	NA	NA	0.068632
PG 14:0;0-18:1;0	NA	NA	NA	0.141898	0.085155	NA	NA	NA	NA	NA	NA	NA	0.103791	NA	0.527476	NA	0.091017	NA	NA	0.087395	NA	0.084884
PG 14:3;0-18:0;0	NA	NA	NA	NA	NA	NA	NA	NA	NA	NA	NA	NA	NA	NA	1.0105	NA	NA	NA	NA	NA	NA	NA
PG 15:0;0-17:0;0	NA	NA	NA	NA	NA	NA	NA	NA	NA	NA	NA	NA	NA	NA	NA	NA	0.038393	NA	NA	NA	NA	NA
PG 15:0;0-18:1;0	NA	NA	NA	NA	NA	NA	NA	NA	NA	NA	0.114096	NA	0.206768	NA	NA	NA	NA	NA	NA	0.134099	0.235607	0.113942
PG 16:0;0-16:0;0	0.124915	NA	NA	0.234001	0.079544	NA	0.123321	0.086024	0.189155	0.10837	0.190179	0.373179	0.264664	0.171734	NA	0.190505	0.048848	0.129509	NA	0.161644	0.287306	0.116593
PG 16:0;0-18:1;0	22.1618	9.37456	9.85798	26.4272	16.189301	11.1561	13.7814	11.4654	18.1654	16.648199	26.8064	32.0886	27.232599	17.569401	11.9394	19.8055	17.916599	13.3391	11.0187	16.4555	33.112099	22.2223
PG 16:0;0-18:2;0	4.60685	2.00099	2.0794	5.14414	3.47645	2.73382	3.17096	3.08617	4.44369	2.98569	7.13384	6.80698	6.90998	5.3618	2.12737	5.03011	3.70748	2.92851	2.38016	3.5387	5.46603	3.37315
PG 16:0;0-19:1;0	0.09738	NA	0.074245	0.12197	0.055805	NA	NA	NA	NA	0.06757	0.108189	0.101595	NA	NA	NA	0.078057	NA	NA	NA	NA	0.176065	0.070503
PG 16:0;0-20:1;0	0.61852	0.05308	0.129098	0.2634	NA	0.111971	0.543273	0.543781	0.107567	0.46794	0.359256	0.593446	0.185383	NA	0.084655	0.143444	0.51875	0.091562	0.096148	0.066887	1.07272	0.176113
PG 16:0;0-20:2;0	0.451378	0.13448	0.148364	0.538653	0.360227	0.321398	0.307164	0.234262	0.576661	0.402855	0.789786	0.734696	0.988876	0.392184	0.121451	0.688929	0.474983	0.166482	0.133913	0.352606	0.912206	0.501767
PG 16:0;0-20:3;0	0.248861	NA	0.167351	0.181699	0.127421	0.094776	0.077491	0.234103	0.163146	0.226833	0.133003	0.232819	0.186101	0.192956	NA	0.148389	0.140668	0.17261	NA	0.114442	0.164326	0.176388
PG 16:0;0-20:4;0	0.242533	0.092065	0.077798	0.259411	0.12714	0.105639	0.138952	0.109953	0.129428	0.14828	0.180934	0.222568	0.164172	0.202433	NA	0.178635	0.193239	0.193887	0.103077	0.118508	0.300206	0.236441
PG 16:1;0-16:0;0	0.237586	0.280757	NA	0.175091	0.145	NA	NA	NA	0.231399	NA	0.231216	0.330475	0.194544	0.233128	NA	0.189148	0.212125	0.240254	0.287951	0.144369	0.267756	0.133598
PG 16:1;0-17:0;0	NA	NA	NA	NA	NA	NA	NA	NA	NA	NA	0.063085	NA	NA	NA	NA	NA	NA	NA	NA	NA	NA	NA
PG 16:1;0-18:0;0	NA	NA	NA	NA	NA	NA	NA	NA	NA	NA	NA	NA	NA	NA	NA	NA	NA	0.161414	NA	NA	NA	NA
PG 16:1;0-18:1;0	0.17791	0.155473	0.066505	0.262507	0.162704	NA	0.136326	0.103389	0.150508	0.078165	0.242463	0.300141	0.203277	0.107343	NA	0.159662	0.144386	0.109174	0.128618	0.167098	0.312863	0.235278
PG 16:1;0-18:2;0	NA	NA	NA	NA	NA	NA	NA	NA	NA	NA	0.167647	NA	NA	NA	NA	NA	NA	NA	NA	NA	NA	NA
PG 16:1;0-22:5;0	0.127091	NA	NA	0.208158	0.097488	NA	NA	NA	NA	NA	0.196872	0.183932	0.096384	NA	NA	0.081855	NA	NA	NA	NA	0.120537	0.129059
PG 17:0;0-18:1;0	0.102177	NA	0.057252	0.164557	0.070054	NA	NA	NA	NA	0.103985	0.091807	0.128277	NA	NA	NA	0.077161	NA	NA	NA	NA	0.210808	0.073128
PG 17:0;0-18:2;0	NA	NA	NA	NA	NA	NA	NA	NA	NA	NA	NA	NA	NA	NA	NA	NA	NA	NA	NA	NA	0.159486	NA
PG 17:0;0-19:0;0	NA	0.325856	0.240381	0.438806	0.424941	0.355447	0.596107	0.558666	0.422867	0.485308	NA	0.800361	0.475817	NA	NA	0.416946	0.507277	0.415104	0.250112	0.394269	0.308878	0.369391
PG 17:1;0-17:0;0	NA	NA	0.076642	NA	NA	NA	NA	0.063378	0.065704	NA	NA	NA	NA	NA	NA	NA	NA	NA	NA	NA	NA	NA
PG 17:1;0-17:1;0	0.005052	NA	NA	NA	0.002307	NA	0.012079	0.015717	NA	0.003103	NA	0.005116	0.005509	NA	NA	NA	NA	NA	0.013986	0.003561	0.000574	NA
PG 18:0;0-18:0;0	0.762872	0.150187	0.159681	0.250457	0.120825	0.154797	NA	0.143496	0.172697	0.174778	0.765715	0.163735	0.212518	0.960465	0.403992	0.198376	0.16386	0.187382	0.288838	0.131213	0.16249	0.155669
PG 18:0;0-20:4;0	0.156171	NA	NA	0.129061	0.204093	NA	0.140228	NA	NA	0.227599	0.247325	0.369151	0.205585	0.24108	NA	0.158457	0.262039	NA	NA	NA	0.353537	0.229397
PG 18:1;0-18:0;0	NA	0.203259	NA	0.631013	NA	NA	NA	NA	0.224237	NA	NA	NA	0.430307	NA	0.237587	0.237202	NA	0.379307	0.258217	0.261601	NA	0.536751
PG 18:1;0-18:1;0	0.209258	0.108494	0.076855	0.265137	0.198653	0.101849	0.114991	0.070268	0.160056	0.114875	0.239976	0.290665	0.34032	0.132297	0.054724	0.178858	0.172487	0.092337	0.056197	0.197789	0.316986	0.20901
PG 18:1;0-20:3;0	0.078527	NA	NA	0.042961	NA	NA	NA	NA	NA	NA	NA	NA	0.093314	NA	NA	NA	NA	NA	NA	NA	NA	NA
PG 18:1;0-20:4;0	NA	NA	NA	NA	NA	NA	NA	NA	NA	NA	NA	0.168457	NA	NA	NA	NA	NA	NA	NA	0.120603	0.121938	0.15364
PG 18:2;0-18:0;0	1.13028	0.383304	0.389244	1.03178	0.90236	0.614846	0.605581	0.475181	0.925006	0.777269	1.49224	1.21338	1.77616	0.807855	0.267646	0.981439	0.72616	0.313512	0.303697	0.710125	1.24797	0.64148
PG 18:2;0-18:1;0	0.939137	0.683418	0.497844	1.08031	0.783574	0.587525	0.804657	0.672402	0.701286	0.773144	1.25846	1.60188	1.25952	1.14898	0.59456	0.809303	0.940012	0.61816	0.544624	0.659514	1.39407	0.971735
PG 18:2;0-18:2;0	0.376936	0.106279	0.135094	0.322007	0.322986	0.267544	0.269527	0.322531	0.342904	0.37337	0.744144	0.939702	0.587839	0.427594	NA	0.43788	0.414229	0.283303	0.208072	0.290584	0.710829	0.46014
PG 18:2;0-20:3;0	NA	NA	NA	NA	NA	NA	NA	NA	NA	NA	NA	NA	NA	NA	NA	NA	NA	NA	NA	NA	0.061634	NA
PG 18:2;0-20:4;0	0.071196	NA	NA	NA	0.045015	NA	NA	0.164188	NA	NA	NA	0.159924	0.075004	0.241266	NA	0.081067	NA	NA	NA	NA	0.110339	0.108969
PG 20:4;0-20:4;0	NA	NA	NA	NA	0.182891	NA	NA	NA	NA	NA	NA	NA	NA	0.216892	NA	NA	NA	NA	NA	NA	0.234129	NA
PI 14:3;0-14:3;0	NA	NA	NA	NA	NA	0.179006	NA	NA	NA	0.161157	NA	NA	NA	NA	NA	NA	NA	NA	NA	NA	NA	NA
PI 16:0;0-16:1;0	NA	NA	NA	NA	NA	NA	NA	NA	NA	NA	NA	NA	NA	NA	NA	NA	NA	NA	NA	NA	0.162107	NA
PI 17:0;0-15:0;0	0.187416	NA	NA	NA	NA	NA	NA	NA	NA	NA	NA	NA	NA	NA	NA	NA	NA	NA	NA	NA	NA	NA
PI 17:0;0-17:0;0	0.26171	0.257029	0.214805	0.32524	0.290128	0.196985	NA	0.29713	0.217653	0.258117	0.421456	0.519009	0.393963	0.4241	0.224971	0.330284	0.359662	0.342499	0.261973	0.321285	0.510624	0.453154
PI 17:1;0-14:0;0	NA	NA	NA	NA	NA	0.322447	NA	NA	NA	NA	NA	NA	NA	NA	NA	NA	NA	NA	NA	NA	NA	NA
PI 18:0;0-14:0;0	0.822343	NA	NA	NA	NA	NA	NA	NA	NA	NA	NA	NA	NA	NA	NA	NA	NA	NA	NA	NA	NA	NA
PI 18:0;0-16:0;0	0.434095	0.077846	0.037785	0.151862	0.095693	0.050434	NA	0.092063	0.085466	0.156128	0.284673	0.341655	0.20345	0.23307	0.063611	0.148993	0.134563	0.104286	0.089637	0.133429	0.320456	0.177206
PI 18:0;0-16:1;0	NA	NA	NA	NA	NA	NA	NA	NA	NA	NA	NA	NA	0.101548	NA	NA	NA	NA	NA	NA	NA	NA	NA
PI 18:0;0-16:2;0	NA	NA	NA	NA	NA	NA	NA	NA	NA	NA	NA	NA	0.23883	NA	NA	NA	NA	NA	NA	NA	NA	NA
PI 18:0;0-18:2;0	12.693	5.74984	4.4001	13.2357	7.1458	6.63998	9.02645	7.56928	9.71447	9.27589	15.7922	15.754	16.9333	11.7877	5.02536	10.3203	9.6397	7.55434	4.94311	8.03817	14.0868	7.74817
PI 18:1;0-16:0;0	NA	NA	NA	NA	NA	NA	NA	NA	NA	NA	NA	NA	0.112002	NA	NA	NA	NA	NA	NA	NA	NA	NA
PI 18:1;0-16:1;0	NA	NA	NA	NA	NA	NA	NA	NA	0.306981	NA	NA	NA	0.618106	NA	NA	NA	0.469502	0.295583	NA	0.299178	0.56375	NA
PI 18:1;0-18:1;0	0.968796	0.574021	0.435389	0.856663	0.451907	0.508935	0.581649	0.49234	0.61268	0.521266	0.844998	0.84363	1.15095	0.815698	0.353635	0.634897	0.553144	0.520677	0.36677	0.561038	1.13278	0.519776
PI 18:1;0-18:2;0	1.85906	1.16628	0.911654	1.88436	1.05719	1.06416	1.36931	1.01829	1.17071	1.2252	3.08811	3.02513	3.12603	2.43725	1.42672	2.0108	1.10775	1.11629	1.32051	1.26463	2.48833	1.26838
PI 18:2;0-16:0;0	1.84382	0.939622	0.754134	1.84446	0.994196	1.03035	1.2408	1.0851	1.33824	1.28069	3.38512	3.06602	2.20521	2.32986	1.11011	2.11344	1.2687	1.30792	0.976305	1.3037	1.80588	1.48376
PI 18:2;0-16:1;0	NA	NA	NA	NA	NA	NA	NA	NA	NA	NA	0.214981	NA	0.167787	0.415264	NA	NA	NA	NA	NA	0.299185	0.173436	NA
PI 18:2;0-17:0;0	0.199915	NA	NA	NA	NA	NA	NA	NA	0.192221	0.142016	0.252609	0.28389	0.297744	0.186819	NA	NA	0.156323	NA	NA	NA	0.310806	0.157582
PI 18:2;0-18:2;0	0.442893	0.244076	0.221376	0.536025	0.161976	0.310636	0.37148	0.288661	0.423442	0.371498	0.909413	0.942525	0.815266	0.768062	0.347077	0.619282	0.475817	0.178301	0.312156	0.444372	0.60854	0.511897
PI 19:2;0-17:0;0	NA	NA	NA	NA	NA	NA	NA	NA	NA	NA	0.12012	NA	0.107706	0.133816	NA	NA	0.144087	NA	NA	NA	NA	NA
PI 20:0;0-20:4;0	NA	NA	NA	NA	NA	NA	NA	NA	NA	NA	NA	NA	NA	NA	NA	NA	NA	NA	NA	NA	0.351068	NA
PI 20:2;0-16:0;0	NA	NA	NA	NA	NA	NA	NA	NA	NA	NA	NA	NA	0.337918	NA	NA	NA	NA	NA	NA	NA	NA	NA
PI 20:3;0-16:0;0	0.427528	0.260922	0.176916	0.392252	0.305312	0.168869	0.241987	0.146033	0.224561	NA	0.505997	0.514044	0.489306	0.358997	0.312181	0.386285	0.279166	0.244376	NA	0.330736	0.344709	0.291295
PI 20:3;0-18:1;0	0.907158	0.875072	0.338561	1.30207	0.547694	0.293918	0.790801	0.332886	0.556162	0.502035	1.21787	1.24275	1.43818	1.70357	NA	0.567578	0.676651	0.347795	NA	0.631666	0.830479	0.82812
PI 20:4;0-16:0;0	2.79782	1.3284	0.970615	2.50194	1.73176	1.22052	1.65416	1.79901	1.74147	2.11716	3.22699	3.86142	2.8701	3.1424	1.55995	1.97488	2.33913	2.17203	1.22664	1.90877	3.35973	2.60907
PI 20:4;0-17:0;0	0.503653	NA	NA	0.55776	0.393174	NA	0.350672	0.390018	0.370145	0.517732	0.551327	0.713348	0.51639	0.464681	NA	NA	0.416018	0.353635	NA	NA	0.83358	0.666225
PI 20:4;0-18:0;0	88.902199	39.213902	31.133101	79.332802	56.017799	44.4529	65.764999	57.813702	55.319801	76.209801	98.960403	109.509003	95.819901	87.464401	40.398602	61.1026	76.888802	53.839901	39.053699	52.230301	106.405998	71.363297
PI 20:4;0-18:1;0	3.06917	1.66091	1.64151	3.00454	1.61981	1.2151	2.05232	2.27321	2.08582	2.39929	3.01206	3.27115	2.96667	3.03957	2.09827	1.88536	1.90204	1.54375	1.46865	1.40736	3.23394	2.03241
PI 20:4;0-18:2;0	NA	NA	NA	0.049995	NA	0.046024	NA	0.045947	NA	0.063538	0.097872	0.101281	0.094656	0.105825	NA	NA	NA	0.029127	NA	NA	0.086443	0.0674
PI 20:4;0-19:0;0	0.672262	NA	NA	0.752913	0.57411	0.282353	0.411433	0.653861	0.530163	0.798178	0.739419	1.03198	0.594277	NA	NA	0.539569	0.549967	0.392831	0.384777	0.442723	1.14074	1.10698
PI 21:4;0-17:0;0	NA	NA	NA	NA	NA	NA	NA	0.32594	NA	NA	NA	NA	0.276007	NA	NA	NA	NA	NA	NA	NA	NA	NA
PI 22:4;0-16:0;0	NA	NA	NA	0.597965	NA	NA	NA	NA	NA	NA	NA	NA	NA	NA	NA	NA	NA	NA	NA	NA	0.744189	NA
PI 22:4;0-18:0;0	2.01136	NA	NA	2.12321	NA	NA	2.43775	NA	1.70609	2.43826	3.51564	3.04537	2.46084	NA	NA	NA	NA	2.7243	NA	NA	1.50165	2.84873
PI 22:5;0-16:0;0	1.0905	0.542314	NA	1.07927	0.71368	0.373539	0.448725	NA	NA	NA	0.921461	1.21245	0.808876	1.01781	NA	0.620783	0.579236	0.427722	NA	0.682775	0.733013	0.916839
PI 22:5;0-18:0;0	1.14401	NA	0.671431	1.33019	1.1662	1.03109	1.14042	1.05587	0.904174	1.26521	1.59213	1.92717	1.263	1.68708	NA	1.14916	1.00577	0.930861	NA	0.947996	1.09082	NA
PI 22:6;0-16:0;0	0.699839	NA	NA	0.517259	0.372132	0.223538	NA	0.434603	NA	0.382302	0.571957	0.844903	0.574096	0.735753	NA	0.573661	0.540936	0.28995	NA	0.252972	0.553038	0.415128
PI 22:6;0-18:0;0	2.26673	NA	0.82775	2.73567	1.61192	1.0606	1.58087	1.74752	1.43185	2.20348	2.55298	3.58203	2.7009	2.57313	1.52593	NA	1.82175	0.932659	NA	NA	2.16534	NA
PI 22:6;0-18:1;0	NA	NA	NA	NA	NA	NA	NA	0.13077	NA	NA	NA	NA	NA	NA	NA	NA	NA	NA	NA	NA	NA	NA
PS 12:0;0-12:0;0	NA	NA	NA	0.529321	0.397053	0.286306	NA	NA	NA	NA	NA	1.15535	NA	NA	NA	0.816738	0.351325	NA	NA	NA	NA	NA
PS 12:0;0-14:3;0	NA	NA	NA	NA	NA	NA	NA	NA	NA	NA	NA	NA	NA	NA	NA	NA	NA	NA	NA	0.227299	NA	NA
PS 12:0;0-16:0;0	NA	NA	NA	NA	NA	0.283169	NA	NA	NA	NA	NA	NA	NA	NA	NA	NA	NA	NA	NA	NA	NA	NA
PS 14:0;0-14:0;0	NA	NA	NA	NA	NA	0.032443	NA	NA	NA	NA	NA	NA	NA	NA	NA	NA	NA	NA	NA	NA	NA	NA
PS 14:3;0-22:5;0	NA	NA	NA	NA	NA	NA	NA	NA	NA	NA	NA	NA	NA	0.36868	NA	NA	NA	NA	NA	NA	NA	NA
PS 14:3;0-22:6;0	NA	NA	NA	NA	NA	NA	NA	NA	NA	NA	0.438146	NA	NA	NA	NA	NA	NA	NA	NA	NA	NA	NA
PS 15:0;0-22:5;0	NA	NA	NA	NA	NA	NA	NA	NA	NA	NA	1.56918	NA	NA	NA	NA	NA	NA	NA	NA	NA	NA	NA
PS 16:0;0-18:0;0	NA	NA	NA	NA	NA	NA	NA	NA	NA	NA	NA	NA	13.3195	NA	NA	NA	NA	NA	5.58092	NA	11.6977	NA
PS 16:0;0-18:1;0	NA	NA	NA	NA	NA	NA	NA	NA	NA	NA	NA	0.277373	NA	NA	NA	NA	NA	0.131155	NA	0.13759	0.18728	NA
PS 16:1;0-18:0;0	NA	0.272287	0.248989	NA	NA	NA	NA	NA	NA	NA	NA	0.184472	NA	NA	NA	NA	NA	0.118532	NA	0.153883	0.178395	NA
PS 17:1;0-20:4;0	NA	NA	NA	NA	NA	NA	NA	NA	NA	NA	NA	NA	NA	NA	NA	NA	NA	NA	NA	NA	1.90006	NA
PS 18:0;0-20:0;0	NA	NA	NA	NA	NA	NA	NA	NA	NA	NA	NA	0.40794	NA	NA	NA	NA	NA	NA	NA	NA	NA	NA
PS 18:0;0-20:1;0	NA	NA	NA	NA	NA	NA	NA	NA	NA	0.329298	0.711157	0.661353	0.920165	NA	NA	NA	0.409706	0.418285	NA	0.347763	0.725095	NA
PS 18:0;0-20:3;0	1.24488	0.657046	0.46682	1.17928	0.989822	0.565723	NA	0.783302	0.849418	1.03612	1.50186	1.73345	1.86784	1.33293	0.713093	1.03713	1.08355	0.871652	NA	0.914473	1.77864	1.1819
PS 18:0;0-22:4;0	1.25135	NA	0.381114	0.953434	0.747144	0.617452	0.686095	0.719718	0.424925	0.913104	NA	NA	NA	1.37259	NA	NA	1.13262	0.858573	NA	0.797555	2.1154	NA
PS 18:0;0-22:6;0	25.4841	10.8665	7.49896	19.510599	13.171	10.7022	12.4966	17.9338	12.3781	19.529301	24.992901	29.990499	25.1451	29.587601	11.5673	13.3821	19.638201	13.4958	8.49949	11.6466	27.0896	18.229401
PS 18:1;0-18:0;0	2.08901	1.26518	0.841517	NA	1.48634	1.17303	1.19095	NA	1.51895	2.18361	2.49126	3.55883	3.2472	2.12507	1.12615	1.66268	1.93495	1.70253	1.2253	2.0253	5.21943	2.5049
PS 18:1;0-18:1;0	0.171765	0.113244	0.101416	0.227257	0.112124	0.127242	0.122347	0.05662	0.063611	0.139868	0.283601	0.243026	0.242015	0.181641	NA	0.064032	0.154688	0.169583	0.076209	0.172561	0.427415	0.327827
PS 18:1;0-22:1;0	NA	NA	NA	NA	NA	NA	NA	NA	NA	NA	NA	NA	NA	NA	NA	NA	NA	NA	NA	NA	0.384347	NA
PS 18:2;0-18:0;0	1.65239	0.827373	0.734642	1.4936	0.869378	0.982098	0.947282	1.21194	1.26323	1.33616	2.29215	2.24956	2.35203	1.67974	1.13075	1.28676	1.38622	1.29412	0.894281	1.31854	3.26745	2.19076
PS 18:2;0-18:1;0	1.20321	NA	NA	NA	NA	NA	NA	NA	NA	NA	0.759205	NA	0.993343	NA	NA	NA	NA	1.20643	NA	1.28151	NA	0.988232
PS 18:2;0-18:2;0	NA	NA	NA	NA	NA	NA	NA	NA	NA	NA	NA	NA	0.416055	NA	NA	NA	NA	NA	NA	NA	NA	NA
SM 34:1;2	10.9008	4.70814	3.78308	10.1893	7.08969	5.36188	7.25358	6.1618	8.88322	9.69489	12.5964	14.9412	14.9649	10.0931	5.60374	7.71412	8.99848	7.08079	5.82808	8.32551	23.8417	15.2629
SM 36:1;2	4.46382	1.84751	1.95193	4.13641	3.1416	2.42743	2.99504	2.6704	3.3376	4.18641	6.51209	8.63132	7.98808	4.91435	2.61639	4.56724	3.32912	2.6084	1.97347	3.45608	7.41607	3.66743
SM 36:1;4	NA	NA	0.322977	NA	NA	NA	NA	NA	NA	NA	NA	NA	1.26499	NA	NA	NA	NA	NA	NA	0.638096	NA	NA
SM 36:2;2	NA	NA	NA	NA	NA	NA	NA	NA	NA	NA	0.740597	NA	0.869016	NA	NA	NA	NA	NA	NA	NA	0.866043	NA
SM 36:2;4	NA	NA	NA	NA	NA	NA	NA	NA	NA	NA	NA	NA	NA	NA	NA	NA	0.818039	NA	NA	NA	NA	NA
SM 38:1;2	11.0053	3.58515	3.68208	8.66971	7.06451	4.20741	5.52058	5.70736	6.80664	8.6235	14.0282	18.8256	14.8628	9.73522	5.50045	8.84441	6.98531	4.38775	3.78333	5.6102	11.2726	7.22989
SM 38:1;4	0.863422	NA	0.417174	NA	NA	0.3991	0.523101	NA	0.688865	0.574324	NA	NA	0.869613	NA	NA	NA	NA	NA	NA	NA	0.889047	NA
SM 38:2;2	3.09396	0.93029	0.970713	2.64491	1.98324	1.28671	1.37808	1.52595	2.113	2.96469	4.11311	5.30651	3.92788	2.80002	NA	2.38963	1.95519	1.38256	1.26019	1.78827	4.52696	2.81504
SM 40:1;2	9.60251	3.47837	3.51035	7.13172	5.42908	4.47667	6.31006	5.26002	7.25239	7.45828	11.1548	15.3906	12.6547	7.79753	4.67338	7.18901	7.48857	5.71537	4.10321	6.88824	12.3779	8.98329
SM 40:2;2	2.84798	1.23959	1.02316	2.76464	1.82477	1.23583	1.76322	1.77715	2.18326	2.87889	3.66939	5.93176	3.61559	2.47892	NA	2.4603	2.56035	2.03656	1.67739	2.39989	6.02473	3.71941
SM 42:1;2	NA	NA	NA	NA	NA	NA	NA	NA	NA	NA	NA	3.29242	NA	NA	NA	NA	NA	NA	NA	NA	NA	NA
SM 42:2;2	5.78179	2.42418	2.22929	4.22261	3.28987	2.9669	3.84442	3.78659	4.4467	4.76858	5.09087	7.47511	7.03404	4.2233	2.80301	3.12396	5.88922	4.28858	3.68191	5.67527	12.0047	6.24248
TAG 34:0;0	NA	NA	NA	NA	NA	NA	NA	NA	NA	NA	NA	NA	NA	3.46268	NA	NA	NA	NA	NA	NA	NA	NA
TAG 36:0;0	1.03828	NA	0.884553	NA	NA	NA	NA	NA	1.05483	1.27119	NA	1.03944	1.609	2.74662	NA	0.849234	NA	1.95762	NA	1.23495	NA	1.28833
TAG 38:0;0	NA	NA	NA	NA	NA	NA	NA	NA	1.44632	NA	NA	NA	NA	NA	NA	NA	NA	NA	NA	NA	NA	NA
TAG 40:0;0	2.34615	NA	5.42345	4.27778	5.29614	NA	5.62716	NA	8.35364	6.45365	4.77062	3.74008	NA	4.69331	5.66114	5.29501	NA	2.40518	NA	5.16939	5.08687	NA
TAG 40:1;0	NA	NA	NA	NA	NA	NA	NA	NA	2.24998	NA	NA	NA	NA	NA	NA	NA	NA	NA	NA	NA	NA	NA
TAG 42:0;0	1.37011	NA	2.59364	1.92061	2.12414	1.81499	NA	2.48419	5.40094	2.61755	1.76131	1.39435	2.52848	2.46225	2.42634	2.69732	2.06964	NA	2.2105	2.46519	2.69323	2.29919
TAG 42:1;0	NA	NA	NA	NA	NA	NA	NA	NA	2.01112	NA	NA	NA	NA	NA	NA	NA	NA	NA	NA	NA	NA	NA
TAG 43:0;0	1.00542	NA	1.17961	NA	NA	NA	NA	NA	NA	NA	NA	NA	NA	2.24189	1.64197	NA	NA	NA	NA	1.21536	NA	NA
TAG 44:0;0	NA	1.72388	NA	NA	NA	NA	NA	NA	0.964326	NA	NA	NA	NA	3.01494	NA	NA	NA	NA	NA	NA	NA	NA
TAG 44:1;0	NA	NA	NA	NA	NA	NA	NA	NA	4.51552	NA	NA	NA	NA	NA	NA	1.3105	NA	NA	NA	NA	NA	NA
TAG 45:0;0	NA	1.78255	NA	NA	NA	NA	NA	NA	NA	NA	NA	NA	NA	2.24032	NA	NA	NA	NA	NA	NA	NA	NA
TAG 46:0;0	1.75092	5.21854	0.957888	NA	NA	NA	NA	NA	NA	NA	1.96731	NA	2.97331	4.84559	1.98625	NA	NA	NA	NA	1.43945	1.21697	NA
TAG 46:1;0	NA	2.83435	NA	NA	NA	NA	NA	NA	5.83007	NA	1.84113	NA	NA	NA	NA	2.35361	NA	NA	NA	NA	2.20829	NA
TAG 46:2;0	NA	NA	NA	NA	NA	NA	NA	NA	3.34423	NA	NA	NA	NA	NA	NA	NA	NA	NA	NA	NA	NA	NA
TAG 47:0;0	NA	3.16279	NA	NA	NA	NA	NA	NA	NA	NA	NA	NA	NA	3.71702	NA	NA	NA	NA	NA	1.2215	NA	NA
TAG 48:0;0	3.77199	10.29	1.89923	2.25439	2.30895	NA	1.55096	NA	NA	2.2531	3.40027	2.12185	6.19906	4.9502	3.35051	2.00393	NA	2.25865	NA	2.41412	3.2239	1.8831
TAG 48:1;0	2.81246	9.81045	1.4371	1.55717	1.73522	NA	NA	0.901954	4.21592	1.82594	3.0539	1.37473	2.68082	3.11294	3.59455	2.96053	NA	NA	NA	NA	2.89489	NA
TAG 48:2;0	1.78306	6.30233	1.24675	NA	NA	NA	NA	NA	4.58918	1.52421	2.32231	NA	2.56577	1.86891	2.41273	1.81128	NA	NA	NA	1.10259	1.99851	NA
TAG 48:3;0	NA	1.79337	NA	NA	NA	NA	NA	NA	1.65431	NA	NA	NA	NA	NA	NA	NA	NA	NA	NA	NA	NA	NA
TAG 49:0;0	NA	NA	NA	NA	NA	NA	NA	NA	NA	NA	NA	NA	NA	2.25804	NA	NA	NA	NA	NA	NA	NA	NA
TAG 49:1;0	NA	1.53363	NA	NA	NA	NA	NA	NA	NA	NA	NA	NA	NA	NA	NA	NA	NA	NA	NA	NA	NA	NA
TAG 50:0;0	NA	NA	NA	NA	NA	NA	NA	NA	NA	NA	NA	NA	1.54799	1.89536	NA	NA	NA	NA	NA	NA	NA	NA
TAG 50:1;0	4.47739	14.1454	1.99848	3.33384	3.1354	NA	1.21867	NA	2.7267	3.43561	4.45003	2.32856	7.22669	4.31945	4.41037	4.50416	1.52631	1.86461	2.16147	1.6736	5.98613	1.96468
TAG 50:2;0	5.31904	20.4799	3.00888	4.43766	4.68673	2.30964	1.42073	2.96965	4.97411	4.84771	7.39232	4.54057	8.68736	5.81392	7.11105	6.53493	2.74268	2.81695	3.60653	2.84541	9.02137	2.71638
TAG 50:3;0	2.90394	10.0753	1.21839	2.17812	2.45859	NA	NA	1.22045	2.97218	3.39905	3.59079	1.95458	3.36176	2.88499	3.66627	3.13254	2.22191	NA	2.11103	1.67298	3.69214	NA
TAG 50:4;0	NA	2.09145	NA	NA	NA	NA	NA	NA	NA	NA	NA	NA	NA	NA	NA	NA	NA	NA	NA	NA	NA	NA
TAG 52:1;0	NA	1.34161	NA	NA	NA	NA	NA	NA	NA	NA	NA	NA	NA	NA	NA	NA	NA	NA	NA	NA	NA	NA
TAG 52:2;0	3.57519	10.0534	1.7827	3.66758	3.55726	1.48696	NA	1.04127	2.1702	3.78945	3.53239	2.8416	4.98049	4.55452	3.96146	4.54488	2.64331	1.50536	1.93701	2.36657	7.46574	2.72154
TAG 52:3;0	7.11971	15.7397	2.773	7.58324	7.09383	2.97818	2.15917	2.4406	5.09686	8.5123	9.25506	7.36128	10.9816	8.0427	8.02564	12.5451	6.08697	3.01203	5.26311	5.20726	15.9432	4.27129
TAG 52:4;0	3.29713	7.28888	NA	3.00867	3.56236	1.28789	NA	NA	2.69013	6.59299	6.04306	4.00721	5.20036	5.4058	NA	8.83881	3.37188	NA	2.05792	1.35714	11.6076	2.01309
TAG 52:5;0	2.76289	4.65216	3.17075	3.7185	NA	NA	NA	NA	3.31572	NA	4.25497	NA	NA	4.35181	NA	NA	3.37173	2.50585	NA	NA	5.72276	NA
TAG 54:3;0	2.40032	5.35701	1.64547	3.20624	2.09307	1.37222	NA	NA	1.41397	3.04288	2.73383	1.94383	3.72688	2.70789	1.84451	4.44077	2.37137	1.43298	NA	1.35636	3.95872	NA
TAG 54:4;0	4.10542	6.66693	1.39931	6.20285	6.39783	2.21981	1.97468	1.05371	3.13544	7.14294	4.36693	4.35284	6.16722	5.27594	3.26101	10.7374	4.86717	1.92282	2.87602	2.92467	10.9696	2.96638
TAG 54:5;0	3.20705	3.72229	NA	5.3883	4.54588	2.02069	2.04962	NA	2.87903	6.50477	4.78842	5.44425	5.01054	6.21313	2.87876	12.8964	3.718	NA	1.75805	1.86786	11.3752	3.10195
TAG 54:6;0	1.25506	1.14889	NA	2.01026	2.16302	NA	NA	NA	1.51905	4.86387	2.15057	2.75862	2.23784	3.1479	NA	7.15631	1.30124	NA	NA	NA	6.05843	NA
TAG 55:7;0	NA	NA	NA	NA	NA	NA	NA	NA	NA	NA	NA	NA	NA	NA	NA	NA	NA	NA	NA	1.35898	NA	NA
TAG 56:3;0	NA	NA	NA	NA	NA	NA	NA	NA	NA	NA	NA	NA	NA	NA	NA	1.21093	NA	NA	NA	NA	NA	NA
TAG 56:4;0	NA	NA	NA	1.41527	NA	NA	NA	NA	NA	NA	NA	NA	NA	NA	NA	3.12771	NA	NA	NA	NA	2.12927	NA
TAG 56:5;0	NA	NA	NA	NA	1.26689	NA	NA	NA	NA	NA	NA	NA	NA	NA	NA	2.76058	NA	NA	NA	NA	NA	NA
TAG 56:6;0	1.22367	NA	NA	2.15001	1.35728	NA	NA	NA	NA	NA	NA	NA	1.34667	2.00822	NA	3.83759	NA	NA	NA	NA	2.42169	NA
TAG 56:8;0	NA	NA	NA	NA	NA	NA	NA	NA	NA	NA	NA	NA	NA	NA	NA	1.63016	NA	NA	NA	NA	NA	NA
TAG 58:10;0	NA	NA	NA	NA	NA	NA	NA	NA	NA	NA	NA	NA	NA	NA	NA	NA	NA	NA	NA	NA	23.688101	NA
TAG 58:8;0	NA	NA	NA	1.20096	NA	NA	NA	NA	NA	NA	NA	NA	NA	NA	NA	1.67562	NA	NA	NA	NA	NA	NA
