# Supplementary material for: Adipose tissue ATGL modifies the cardiac lipidome in pressure-overload-induced left ventricular failure
Source: PLoS Genet. 2018 Jan 10;14(1):e1007171. doi: 10.1371/journal.pgen.1007171 (PMC5779697; doi:10.1371/journal.pgen.1007171)
Supplement: S3 Table — (CSV) [file pgen.1007171.s004.csv]

pair	ko_sham_01	ko_sham_02	ko_sham_03	ko_sham_04	ko_sham_05	ko_tac_01	ko_tac_02	ko_tac_03	ko_tac_04	ko_tac_05	wt_sham_01	wt_sham_02	wt_sham_03	wt_sham_04	wt_sham_06	wt_tac_01	wt_tac_02	wt_tac_03	wt_tac_04	wt_tac_05	wt_tac_06
PC_PE 16:0;0-18:1;0	95.4787985448494	75.2466303982681	93.8514277371307	79.4772475877955	74.5113812129878	112.025777106463	88.4575796436285	79.2017920150341	98.3943163417612	79.0216063721431	114.837228115905	91.0463405620217	134.477670077416	110.408322766083	110.983508625896	81.0616772966763	66.5872785577702	66.272208368224	71.2620662052404	65.7193841765738	70.4361835913809
PC_PE 16:0;0-18:2;0	19.9586986226627	14.7096558602803	15.1752093193433	19.2735034884534	16.959609264902	13.9459262816743	16.1143813831954	13.5823478147328	16.5477592466469	15.3496223468024	21.6844579649883	31.7873552421415	26.5717706706433	17.7893095176658	24.192147610388	15.668043679929	14.6476983516071	15.3878732916488	16.0675119854667	18.1904012701634	15.105465373163
PC_PE 16:0;0-20:4;0	12.3269128864532	6.49137766657673	8.53259226899475	12.1126068219381	10.5708410962152	8.53645183314729	10.0724715716141	9.23901409433978	10.8355703710469	11.6699235950141	15.6754111555985	20.0894194070984	23.7290312444609	13.983099773077	15.5078695650334	10.856859623036	7.13687218226326	8.58818479850903	9.34682367253384	9.47968947790687	7.12941672644893
PC_PE 16:0;0-22:4;0	3.34524180288067	2.03778656226002	NA	3.68293648176242	3.53556525683184	2.722213686212	2.93503353435158	3.28913703757515	2.93218155028457	3.05686827912879	3.16127241596828	5.40641217616049	3.69502810818094	3.42664613325486	3.11897433272114	3.44557255229338	2.22059288441429	2.01053116462291	2.61693757361602	3.43999313422589	2.87941223312852
PC_PE 16:0;0-22:6;0	2.31172674381233	1.74295647852512	1.79194329135006	2.20287301450959	2.02757262603806	1.59616003150743	2.03004297439576	1.84725560030893	1.91605554104027	1.95402105073084	2.00764571553018	3.34283864269666	2.72328097553047	2.09160431669507	2.32694497992374	1.71279618547578	1.47235645481245	1.45220962642262	1.57837779830381	2.3730325976051	1.87593338043895
PC_PE 16:1;0-18:0;0	8.36673295425474	9.81211108506794	7.57538078955548	7.58889394974569	9.88647430525671	10.448093359017	8.05316064072211	5.57791620081989	11.690654889124	11.2131552334924	10.148036266043	10.6325463719085	12.091416058301	14.0325379609544	9.18731933848269	11.7200779175896	5.94038634154632	8.80058546003768	8.5480563193761	10.5064677102922	9.48346909978132
PC_PE 16:1;0-18:1;0	16.0686789716914	12.833877644643	15.8926631631485	12.752962998029	13.0536478589716	NA	18.0216361023389	NA	13.5404429866902	15.7074745574275	15.8981378232284	18.307703510786	18.7359161280956	NA	NA	12.8524553772728	17.8307592184003	12.795395972568	15.9379509846431	14.5815660324182	12.5668842756282
PC_PE 17:0;0-18:2;0	1.24376901887393	1.84274774039389	3.51581237764746	2.87602075314678	2.46262746182244	1.82970885323827	2.51360643619673	2.45525362790819	3.63699846575852	2.76166782487839	3.90310644212198	1.90147456855311	2.70274357650568	2.6420395214464	3.63711194843922	2.28034272372243	1.70896055621121	2.4135672939764	2.99249585216981	4.36707459231807	3.32944377267231
PC_PE 17:0;0-20:4;0	4.98528743516098	3.35060149614	3.85387539716701	3.63564244585515	3.96226021226571	4.33390387021764	4.03301324952543	3.69846409917462	4.10024244379976	3.88154917669794	5.12412508610939	7.5441417217695	8.3571116292626	5.01810174973115	6.45344709503752	4.98414045443477	3.45527864278908	3.93994220342452	5.10608980512333	3.84976686259322	3.12251951995016
PC_PE 17:0;0-22:6;0	1.92971322171365	1.97708063001384	NA	1.66566837217626	2.48832690793443	2.43658036324723	2.51692956852508	1.5024614661842	2.30680188890204	1.42496840954885	3.35771655907521	2.95530367392611	2.41703764927181	1.43175630261674	1.87792434717893	1.54359840990143	2.70616212382832	NA	2.63259045804188	2.91733286586048	1.48697778563432
PC_PE 17:1;0-18:1;0	NA	NA	NA	2.0464800817886	1.33022036695466	1.22142609655098	1.61569441244199	1.69401455909364	2.82226890908236	2.08591315113258	3.0573849292511	NA	NA	1.74407210436622	NA	2.32768044815019	NA	NA	2.99302191565062	NA	3.78910984163714
PC_PE 18:0;0-18:2;0	3.91845825110565	2.83776340801742	2.81412215632176	3.68505878280343	3.31764798488665	2.86243155868959	2.87698520809628	2.33045931610428	3.02101869958716	3.10566427895662	4.17136522339402	5.08101314259065	4.74526821877094	3.14116665660104	4.03673494776334	3.10346926950719	2.70948842706094	2.85115387953138	3.20726541338593	3.66541533893738	3.08609427397996
PC_PE 18:0;0-20:4;0	1.05871288510583	0.66453497369719	0.743803556021449	0.85169369991359	0.908230203924281	0.839893978992033	0.895853954789585	0.850793133309061	0.922719113088545	1.17374274217822	1.10137089080633	1.3675474716679	1.58604028390722	1.05854543137926	1.05942917664764	1.11978503213784	0.730609405117992	0.802591088213876	0.948745055155164	1.0777138041365	0.862189921595988
PC_PE 18:0;0-22:4;0	1.53464651639344	0.987808665252921	0.917649379912845	1.16301351545946	1.08602319306019	1.14963524053186	1.12986088741394	1.14743652435584	1.22727272727273	1.07539899640565	1.39208815865957	2.16334593161768	1.97488215084692	0.94919080634874	1.72310711086465	1.02663498307196	0.835566615620214	0.995105524568819	0.991162819396549	1.27672641733073	0.790206118483348
PC_PE 18:0;0-22:6;0	0.680782805682403	0.482983638688069	0.474880912139061	0.634890543962571	0.560654440821656	0.505684413823841	0.619627299468449	0.555085690198988	0.573319609641364	0.64773524418493	0.641661085091891	0.997927718292959	0.856522226165877	0.579897864762711	0.697091306974316	0.574796507709645	0.411485365785753	0.451714163575184	0.483312968461957	0.894873989451994	0.586367355527066
PC_PE 18:1;0-18:1;0	13.5052817488087	8.69044139140603	10.3731782603903	9.63646179045329	9.51270123986236	9.28076884311877	8.57533280437274	8.77861332094535	9.11378611807897	8.43742460553617	13.1480251933672	14.7709277000661	13.5163141738237	9.9318175788608	12.1268645621686	9.40140332239576	6.85440801444398	8.21772819369443	8.41302671247283	8.16602855464503	7.36110851394058
PC_PE 18:1;0-18:2;0	4.24583108339961	3.73024893447188	4.6383172186474	4.28804969756417	4.68803756922999	4.06792150766112	4.0805727497162	3.42516222383444	3.73980025512882	3.16236440435241	3.48014305216449	5.25482896711927	4.99787253484629	2.97901229470404	3.82166371525236	2.52095256878397	3.12973793495261	3.15132601418666	3.75368017690371	3.88457667309234	3.38863101064216
PC_PE 18:1;0-20:3;0	2.34378379267385	NA	1.75885065041989	1.74074657877767	2.08693557821335	1.63593060097008	NA	1.8616525076262	2.240618755555	2.16132836355213	1.9398124624694	3.14389555336664	3.26455594925134	2.03096977861235	2.06069066862601	2.15653169614579	1.36615637623893	1.70015807506062	2.05690040701472	2.38901651980715	1.52965134246297
PC_PE 18:1;0-22:5;0	0.448959692089916	0.274238413167087	0.270013632980584	0.456931165099269	0.345389809699202	0.264734347931908	0.391223293665723	0.305635065065706	0.331672865943617	NA	0.416799677105693	0.590825908780852	0.503046228196427	0.404392268520394	NA	0.364574047107134	NA	0.281456501717836	0.375892586363761	NA	0.527369810269884
PC_PE 18:1;0-22:6;0	0.101510858788841	0.0758280590426332	0.077577925343227	0.0908434953300855	0.0815314857241718	0.0652000356542586	0.0745359028437108	0.0653348288127026	0.0668717862052696	0.0901815296173274	0.0712327377625895	0.124126944254699	0.10066438278485	0.0681596813489604	0.0723767282930914	0.0790728989296748	0.0645088454684827	0.0689179297854823	0.0744390523293164	0.116707567268945	0.0888793905440025
PC_PE 18:2;0-18:2;0	4.35274358810798	3.47273102460459	3.56395653850287	4.30007459085502	3.83171204193238	3.42725000464589	3.78823181585428	3.48138321245778	4.03137344574352	3.91933399888035	4.66556307312589	5.25702688540952	5.37172515768079	4.5973036699968	5.17238294886098	3.50514385928867	3.16363257716857	3.33931611380336	3.61362285406836	4.07283982510022	3.5518575496384
PC_PE 18:2;0-19:0;0	5.9093120295234	5.02785417107398	NA	5.87146331040437	NA	4.19702167004851	3.81307291882699	3.41189814090208	3.73266452084231	4.47866616858386	5.94108661965732	9.17704812834224	6.78778889680968	5.50006052310586	5.99113084094827	6.07570072949728	5.63506002238777	4.80935024180179	4.57431785570536	5.48131402907147	4.19029156137038
PC_PE 18:2;0-20:4;0	4.47857843198438	2.83188120346687	3.4755080697589	3.78840475941605	3.78140420672047	2.82040545648371	3.68784292574653	3.40189167406319	3.46915841995513	4.00827779256483	3.66607809180556	3.49852907854414	4.5838142593653	3.4506981671897	4.14797001610658	3.75017847941744	2.6543193139298	2.6827094118452	3.24919730783873	3.55530186829398	2.86523757313097
PC_PE 18:2;0-22:5;0	0.721194981163534	0.765176792034319	0.48062825264892	0.698079468752915	0.623425611138093	0.392990367284419	0.616566464650373	0.555623077959789	0.516299105212387	0.614713645099296	0.377916118473831	0.719410081176496	0.778142097043717	0.507707691864982	0.495410093683893	0.420655247598282	NA	0.422678193860437	0.489634238456431	0.491217749246142	0.434317052153974
PC_PE 18:2;0-22:6;0	2.16052890716804	1.62149761751823	1.56837432212696	2.38095244386564	1.98565903963906	1.41851226008649	2.14683800145169	1.71954544586146	1.65917246221194	1.71860525077104	1.88106473551673	2.53529489128478	2.51307958667357	1.86201354304807	2.11283497990623	1.62529685656198	1.65039631795701	1.46225749750445	1.59816740674313	2.7380386332924	1.86167568410241
PC_PE 19:0;0-20:4;0	0.864898124219889	0.809203524445957	1.00600423002516	0.94247731481873	0.761703457665188	1.33455866771653	1.14981642339035	0.939530814239624	0.691752790944648	0.981628067365236	0.995778748180495	1.14379967011546	1.07091896677961	0.94443576253234	0.774789134245053	0.570883710831257	0.863193829814135	0.893334449140132	0.995978350478513	0.899384613713392	0.778747180418694
