# Supplementary material for: Adipose tissue ATGL modifies the cardiac lipidome in pressure-overload-induced left ventricular failure
Source: PLoS Genet. 2018 Jan 10;14(1):e1007171. doi: 10.1371/journal.pgen.1007171 (PMC5779697; doi:10.1371/journal.pgen.1007171)
Supplement: S4 Table — (CSV) [file pgen.1007171.s005.csv]

patient_id	age [years]	bmi [kg/m2]
hfref_patient_01	62	NA
hfref_patient_02	69	28.5779606767
hfref_patient_03	55	29.2184075968
hfref_patient_04	58	25.3425298836
hfref_patient_05	77	31.072845805
hfref_patient_06	81	29.6358471074
hfref_patient_07	63	24.9307479224
hfref_patient_08	66	34.8657024793
hfref_patient_09	50	21.5510204082
hfref_patient_10	55	24.6181037748
hfref_patient_11	50	24.3493724565
hfref_patient_12	60	27.0854638422
hfref_patient_13	24	26.245808764
control_01	34	22.4932095971
control_02	51	27.7634297521
control_03	81	28.0816326531
control_04	71	30.2815082645
control_05	25	23.5102040816
control_06	31	27.1020408163
control_07	27	24.4192790208
control_08	32	23.0954090072
control_09	47	25.4693877551
control_10	34	22.8504623233
