# Supplementary material for: Adipose tissue ATGL modifies the cardiac lipidome in pressure-overload-induced left ventricular failure
Source: PLoS Genet. 2018 Jan 10;14(1):e1007171. doi: 10.1371/journal.pgen.1007171 (PMC5779697; doi:10.1371/journal.pgen.1007171)
Supplement: S5 Table — Shown are raw data lipid concentrations in pmole. (CSV) [file pgen.1007171.s006.csv]

species	control_01	control_02	control_03	control_04	control_05	control_06	control_07	control_08	control_09	control_10	hfref_patient_01	hfref_patient_02	hfref_patient_03	hfref_patient_04	hfref_patient_05	hfref_patient_06	hfref_patient_07	hfref_patient_08	hfref_patient_09	hfref_patient_10	hfref_patient_11	hfref_patient_12	hfref_patient_13
Cer 38:1;2	0.116796	0.163807	0.175945	0.144654	0.172092	0.140719	0.106121	0.115924	0.111168	0.08449	0.322292	NA	NA	0.342598	NA	0.353618	NA	NA	0.659064	0.362813	0.351027	0.434214	NA
Cer 40:1;2	0.785783291	0.936609509	0.894446481	0.8961396478	1.0565116125	0.6847796647	0.6716447955	0.6895158895	0.4037494131	0.4155991371	0.947513	0.423609	0.559037	1.16557	1.31245	1.09277	0.827961	0.996096	2.56155	1.53676	1.03558	1.35667	0.707666
Cer 40:2;2	0.149403	0.156897	0.19098	0.131244	0.248504	0.151503	0.122209	0.159459	0.098225	0.058183	0.288104	NA	0.202549	0.279473	0.29245	0.344172	0.232212	0.225431	0.834508	0.338012	0.358044	0.434535	0.202332
Cer 42:1;2	1.8530153486	2.1946591168	2.6377575619	2.3418783271	2.1433554526	1.6860836633	1.7246868156	1.6018653954	0.8650286589	1.0386019648	2.00519	0.891717	1.08808	2.78142	3.11595	2.50931	1.80747	2.89268	5.77245	3.24314	2.71725	3.36352	1.53757
Cer 42:2;2	1.3325520017	1.2514943079	1.9466749907	1.2948318645	1.634635684	1.0416241808	1.1680672866	1.2200590063	0.7341967198	0.8441613203	2.1949	0.892313	0.970576	2.26789	2.64286	1.87769	1.80614	2.20761	5.2647	2.11599	2.36991	3.11386	1.25621
DAG 14:0;0-18:1;0	NA	1.0664248625	NA	NA	NA	NA	NA	NA	NA	NA	NA	NA	NA	NA	NA	NA	NA	NA	14.0723	3.40301	NA	NA	NA
DAG 16:0;0-16:0;0	NA	NA	NA	NA	NA	NA	NA	NA	NA	NA	NA	NA	NA	NA	NA	NA	NA	NA	11.7758	NA	NA	NA	NA
DAG 16:0;0-18:1;0	3.1378100704	5.3820724156	2.1217224173	3.9616688002	1.4437626311	1.8588765494	2.1097012554	1.6677358576	1.9541432028	1.1045127891	6.12542	5.37951	1.98757	7.4538	4.72083	14.5373	3.78319	8.57545	48.257301	13.1621	5.01896	13.0967	6.68737
DAG 16:0;0-18:2;0	2.1500684985	2.18440986	0.9782798949	4.7669999503	NA	0.9888606255	1.0816331776	NA	0.3814569599	0.4900459908	3.39346	2.74464	NA	5.45786	3.61289	4.1334	2.89069	3.66436	13.3941	2.48754	4.23664	7.84902	3.21869
DAG 16:1;0-18:1;0	1.3524184288	1.4611123319	0.379705992	1.4499916911	NA	0.6406326612	0.3793813522	NA	1.089581047	0.6126670125	NA	NA	NA	NA	NA	4.86045	NA	3.95812	17.4098	5.54451	NA	NA	2.1719
DAG 18:1;0-18:1;0	10.6386150995	11.1642306075	3.8971925433	8.1362051314	5.7635206399	4.246703486	4.5473814762	2.5088155088	6.8076768797	4.7472279708	9.00095	8.14667	3.65372	14.8821	7.82112	28.312901	11.5178	23.0151	77.902199	15.8027	8.75003	27.415501	9.47439
DAG 18:2;0-18:0;0	NA	0.4063716873	0.1096593998	NA	NA	0.1688523474	NA	0.0892963057	NA	0.0686791974	NA	0.254831	NA	NA	NA	NA	NA	NA	5.89681	NA	NA	NA	NA
DAG 18:2;0-18:1;0	8.1000413904	7.7300872415	3.6891305249	11.198870246	4.7470025484	3.855888412	5.3994265482	1.9925404822	2.9392835128	3.7206532072	7.65783	5.28011	1.59965	14.0241	8.84043	19.5028	8.92484	16.5142	49.647099	7.13065	9.79977	15.28	7.7618
DAG 18:2;0-18:2;0	2.469033162	1.291670793	0.7680087244	5.6035339817	1.0068810126	0.9552038347	1.5841348211	NA	0.318174624	0.7662674862	3.77068	0.626504	1.86812	2.04229	1.40136	2.60476	3.99436	2.47215	5.76962	NA	5.05513	6.5011	4.52344
DAG 18:3;0-18:1;0	2.3136007628	2.133500015	1.1468203715	2.5886417004	1.8497112414	1.1910485334	1.826024793	NA	1.1401495857	1.1798109286	NA	2.01404	NA	4.84934	3.12684	5.15201	NA	5.02793	12.3255	4.74409	NA	NA	NA
LPC 14:0;0	0.6127182831	0.4360172112	NA	NA	0.7420483693	NA	0.6837832442	0.9127481928	NA	NA	NA	NA	NA	NA	NA	1.40735	1.2164	0.590079	2.14361	2.59165	NA	1.58505	1.1026
LPC 16:0;0	45.8934161893	30.0864427039	41.9557721445	29.8627701566	55.0895501786	43.3523312338	49.2545014699	39.1333264942	23.5415647584	39.2381063166	34.3536	44.804901	34.965199	48.282799	51.7374	54.666199	54.535999	47.3559	98.440804	72.558601	57.358898	76.471001	67.435402
LPC 16:1;0	1.5110083253	0.8725347137	NA	0.7534746491	1.7502780392	1.2176939427	1.3201914736	1.2327307932	1.4839576062	1.227153179	0.673117	NA	1.08074	NA	0.842486	1.47415	1.5167	1.27382	3.38926	4.67091	1.20078	2.67658	2.44017
LPC 18:0;0	10.2101306664	8.7794579704	7.3758640861	6.0638555907	12.1074769037	10.5110532179	12.859174554	7.1622295024	5.8082314865	7.4183860775	6.35155	7.63092	7.88878	9.36993	9.86175	10.9921	12.4904	8.74723	25.8181	13.5711	13.9283	12.3443	12.5173
LPC 18:1;0	11.4756793728	8.009469498	9.8649175792	4.8520589408	17.4349870297	10.4994425252	16.9180676628	11.2693938305	7.8927327882	10.918978388	8.43824	11.5287	8.75217	7.89813	9.14375	8.53844	13.6746	9.25731	22.650299	18.9091	13.4849	19.5751	18.518299
LPC 18:2;0	15.7097720837	10.7324960449	13.5902010005	8.0937319704	30.4487868056	16.5188017796	44.4591877053	19.5701619892	8.322807825	14.7550635465	8.46428	14.1	10.2651	9.35369	12.9024	8.50954	16.194599	12.4149	30.5907	22.863199	22.964701	22.462799	32.414902
LPC 18:3;0	NA	NA	NA	NA	0.8948913125	NA	0.7433244406	NA	NA	NA	NA	NA	NA	NA	NA	NA	NA	NA	NA	0.810607	NA	0.631007	0.723094
LPC 20:3;0	1.3004340069	0.6031015578	NA	NA	2.1455207775	0.8400583725	1.4959033138	0.867985322	1.2744861833	0.5101309892	NA	NA	NA	NA	NA	NA	0.935946	NA	1.99469	2.11947	0.69905	2.82952	1.43811
LPC 20:4;0	6.7411981388	2.3193317536	3.0333726044	3.8821753697	6.1256195525	4.8240719401	8.007511215	4.1874841629	3.6096277612	3.9847193791	4.3936	5.41137	2.86249	4.36452	4.20773	5.21921	5.62951	5.64724	8.12793	6.64668	4.94602	8.85637	6.40086
LPC 20:5;0	0.9102678859	NA	NA	NA	NA	NA	NA	1.4932437638	NA	NA	NA	NA	NA	NA	NA	NA	0.708697	NA	1.12595	0.658381	NA	0.748156	0.883814
LPC 22:6;0	0.9391486474	NA	NA	NA	1.0601088359	0.6632679329	1.3670328091	NA	NA	0.5779919425	NA	1.14618	NA	NA	0.941712	NA	1.53517	0.828974	1.30468	0.735978	1.05941	1.01433	1.32167
LPE 14:0;0	NA	NA	NA	NA	NA	NA	NA	NA	NA	NA	NA	NA	0.537368	0.521256	0.565	NA	0.464929	0.514477	0.545424	0.457018	0.486598	0.634184	0.462775
LPE 16:0;0	0.4112720422	0.246429859	0.6030949327	0.3038323982	0.4486804473	0.4337330869	0.5014127207	0.4607247756	0.2533238741	0.3240477306	0.37591	0.597749	0.49518	0.553804	0.716174	0.525661	0.660571	0.606005	1.19896	0.763028	0.547478	0.883932	1.05563
LPE 18:0;0	0.5159296069	0.2772378468	0.5881904933	0.3562475891	0.5464077804	0.5883111555	0.5998371374	0.4130150383	0.3162384734	0.4217363098	0.328065	0.533392	0.492641	0.798385	0.680309	0.733988	0.621344	0.600039	1.47907	0.924682	0.67066	0.901357	1.06096
LPE 18:2;0	0.9224039331	0.8260860139	1.0604427543	0.6696777687	1.7326178064	0.9051446115	2.0461368254	0.8721463258	0.4235532277	0.7065140412	1.0868	1.21775	1.21487	0.712141	1.21391	0.704705	1.08729	0.985828	2.18354	2.08422	1.99363	2.29048	3.50457
LPE 20:4;0	1.8039048978	0.8823583313	1.5849162885	1.08335348	1.8625365557	1.6332399184	1.5490534687	0.8822912152	0.8852607883	1.0782501197	2.80517	2.38393	2.44897	1.9876	2.53407	2.50114	2.43937	2.27946	2.85277	3.28273	2.29891	3.42164	2.98839
LPE 22:5;0	0.153602	NA	NA	NA	NA	0.160422	NA	NA	NA	NA	0.258069	NA	NA	NA	NA	0.265009	0.168778	NA	0.375709	0.347602	NA	0.349718	0.355414
LPE 22:6;0	0.611232857	0.3881110292	1.0749424242	0.6554921066	0.6939557838	0.5848190339	0.5687169074	0.7056148095	0.4812320462	0.4466828232	1.41327	1.37261	0.675163	0.945241	1.48466	1.37473	1.59657	0.965433	1.00377	0.752223	1.17902	1.27574	1.28843
PC 16:0;0-14:0;0	2.0334526788	2.5373097749	2.3552147745	1.6946588962	2.75668807	2.8065121092	2.7640720992	3.3486451072	NA	NA	1.62087	NA	2.93327	NA	3.66068	6.06087	3.23657	2.23421	14.604	10.8373	2.47414	5.74517	3.53162
PC 16:0;0-16:0;0	6.0370146866	7.6941805415	17.7613590036	10.2009518424	7.8454499414	10.8496491994	9.325844673	9.6995783357	4.1920634134	6.024618137	16.3729	11.7846	9.79611	19.585899	23.3344	19.4126	12.8835	14.2429	40.3479	20.9387	17.948999	18.227699	14.3186
PC 16:0;0-16:1;0	10.4589217237	11.3647356479	11.2043146795	9.6621605206	10.3757264034	8.2129163735	5.2933441806	7.2716197905	5.9067224174	3.9869138226	13.4119	9.87914	10.1827	11.5494	11.6443	12.1007	9.71225	16.343	51.740002	54.9086	11.4362	31.2155	13.2834
PC 17:1;0-16:0;0	25.6540743124	24.0603587182	29.659444192	20.716123576	24.7338103824	23.456734555	17.6688211174	27.2239140176	18.8351393484	11.2240364941	NA	42.034599	NA	NA	NA	25.74	40.286499	48.541199	48.041801	85.047203	NA	84.707703	36.6735
PC 18:0;0-16:0;0	18.6024001245	27.0451923602	29.584639145	24.5845148075	29.9805489471	27.8456707241	30.9855073494	26.2588375155	18.0841046907	17.1582274516	28.980801	22.5588	29.2255	27.9953	37.689999	48.704601	28.841801	31.561399	65.5998	41.521	36.6595	43.940601	26.8815
PC 18:0;0-18:1;0	NA	1.91235	NA	NA	NA	NA	NA	NA	3.01562	NA	20.970301	19.902901	29.755899	29.1028	28.509199	43.892502	32.375599	27.468599	95.920502	97.054901	36.792599	47.1171	31.1029
PC 18:0;0-18:2;0	109.32229828	207.169696459	150.9921983272	135.6485607599	161.1979100772	166.5365902326	183.1356627739	132.1112092735	80.0898367074	79.5783168293	168.294998	123.172997	141.376007	184.041	224.998001	170.126999	162.766998	197.061996	585.254028	255.291	278.817993	203.854996	179.470001
PC 18:0;0-18:3;0	1.2213035864	1.5697381102	1.1246548177	0.6107080061	2.2886533346	0.8087916731	1.6410749983	1.6888292229	1.1210839581	0.5740250524	NA	NA	1.73087	NA	NA	NA	NA	NA	4.71267	7.40945	NA	NA	NA
PC 18:1;0-14:0;0	3.036990883	3.4115686596	3.409117031	2.1986781425	2.8110195121	2.7731357502	2.1949729663	2.9066884911	1.7822562809	0.791347969	NA	1.45882	2.29362	NA	NA	5.9284	3.19842	NA	13.9514	12.6036	NA	7.41775	2.95443
PC 18:1;0-15:0;0	3.10677	3.12818	3.37874	2.75433	3.30696	2.94291	2.0625	3.2383	2.6509	1.43184	45.653702	NA	NA	NA	NA	65.202301	NA	NA	86.234299	NA	NA	NA	NA
PC 18:1;0-16:0;0	199.9420921878	233.6233245514	329.5135166603	183.3845368336	235.0492282932	225.3871043754	139.0462543105	175.8048759953	162.1980935885	131.4623327741	301.729004	277.540985	201.576004	327.09201	307.838989	375.783997	260.14801	335.739014	760.29303	541.560974	342.626007	562.385986	251.153
PC 18:1;0-16:1;0	5.7431442885	4.5483574853	5.6886888932	4.6994181313	6.6809008143	5.572976249	3.8175571548	4.307087765	4.5038479413	4.3932333066	5.57976	NA	2.9101	NA	3.94857	7.35058	7.62052	6.20375	28.3657	16.658001	7.90265	14.4203	7.6247
PC 18:1;0-18:1;0	15.5965979867	25.3470889648	25.5130735941	12.72214403	27.7489186977	19.0164567022	22.8605853642	16.8319762971	13.4478073769	14.9560269716	23.001499	17.177999	21.440201	18.9408	21.1626	25.2365	21.018299	26.3015	67.814201	35.467201	30.9433	36.9645	23.6136
PC 18:1;0-18:2;0	30.2927978228	47.9491096508	58.3301030387	27.3260741119	70.4010235764	41.409791027	62.3173358569	47.197986933	22.2700178708	30.4891062596	58.2029	25.844801	47.379601	49.306801	58.0979	51.8564	48.488201	52.047401	181.322998	77.660202	84.0924	74.213402	59.739399
PC 18:2;0-14:0;0	2.043477435	3.5411713265	2.6844967249	4.7696006762	10.4762003759	9.7512126673	9.5856679015	12.0485514916	NA	NA	NA	NA	NA	NA	NA	NA	NA	NA	31.391001	NA	NA	6.52943	NA
PC 18:2;0-15:0;0	26.2165211985	46.7748660616	53.6858872141	45.5752785558	37.8855363907	47.5592510717	47.1191112531	50.8110937319	8.0241540273	10.0738918494	NA	NA	NA	NA	115.000999	NA	NA	NA	NA	NA	NA	NA	NA
PC 18:2;0-16:0;0	273.0675493718	371.9991647942	550.0851468968	410.4386095045	407.6473828999	412.7841360644	416.4731267523	392.8023266197	150.5153016049	220.0918326182	625.640991	440.665985	343.558014	686.150024	757.804016	509.834015	419.740997	604.103027	1383.839966	660.958008	724.939026	650.255981	503.987
PC 18:2;0-16:1;0	4.1812589117	4.2014762081	5.2348722214	4.6784060677	6.4170828907	4.660278745	5.1220882849	4.6607905753	2.1905269985	3.0496874515	NA	4.70003	3.76739	NA	NA	NA	10.3238	5.65453	22.950899	NA	6.88461	6.05387	6.2642
PC 18:2;0-17:0;0	21.6491924459	26.0321274342	38.4515591636	26.381126854	26.9579535691	29.6136969467	32.9917032153	31.5308236406	21.6499331068	11.2408624664	48.0513	33.767799	NA	49.105598	56.270599	74.711601	47.083698	45.685101	144.328995	64.027603	62.743198	54.352001	36.501499
PC 18:2;0-18:2;0	16.4203459407	26.1773248279	23.5079285874	18.0727659173	36.895392539	27.5920260385	44.1788910269	30.3381667355	8.0392454158	14.436121793	23.062901	8.61189	26.2568	21.098499	27.6611	20.6938	14.4983	18.828501	84.857697	38.547901	48.067699	20.6012	20.975401
PC 18:3;0-16:0;0	5.9156063593	6.3552087079	8.6418935451	5.6601094408	10.9208843526	5.8243446193	9.678658071	9.0917426157	3.6804068057	3.9739783858	9.21271	2.24623	6.69137	10.8471	NA	15.4226	NA	8.90661	17.690201	29.091299	3.83329	17.2875	9.61687
PC 20:1;0-16:0;0	NA	0.04234	NA	NA	NA	NA	NA	NA	0.155936	NA	1.01611	NA	NA	NA	1.53363	2.21487	1.08109	NA	NA	NA	NA	NA	2.09161
PC 20:2;0-16:0;0	6.0569144943	6.8846002025	7.9688368831	6.646895937	7.3862071905	8.7916888504	6.3203777859	5.600771176	4.0015283498	5.2041951698	8.56351	5.58843	6.11169	7.31803	10.5354	12.4647	9.28424	8.99687	27.471201	NA	10.4832	16.038099	8.18305
PC 20:2;0-18:0;0	NA	NA	1.22156	1.00769	NA	1.30314	1.94874	NA	NA	1.3436	NA	1.65261	NA	NA	4.38919	NA	NA	NA	10.4017	4.88081	5.14687	NA	3.82232
PC 20:3;0-16:0;0	45.6314885217	49.3152035549	48.0474658366	42.3051769724	78.4636983011	47.5322638129	39.1260643346	43.3002887883	29.6793473128	26.3363147575	79.114197	33.6404	34.6922	63.586201	69.141197	116.962997	82.560204	91.9478	198.630997	151.570999	60.282398	153.789001	45.0457
PC 20:3;0-17:0;0	3.6991933154	3.9338515266	NA	2.6334989438	6.238562396	2.7383838792	4.6277834967	5.7616852497	4.0124692664	2.6379572429	NA	5.48754	8.70123	NA	NA	20.839899	15.1733	NA	29.2983	NA	NA	NA	NA
PC 20:3;0-18:0;0	20.577368818	28.752728949	9.7468253479	NA	36.0650081703	12.4055224946	3.6213224982	12.6629160514	16.6153867791	4.6780190863	25.344601	10.6999	19.3818	21.0075	27.4748	49.1637	44.003799	28.0233	86.233597	76.874298	29.327801	58.701698	22.251101
PC 20:3;0-18:1;0	10.9913412557	8.868064256	7.8179017127	10.4462708178	14.0144690184	11.2110345697	8.244612284	7.5337780277	8.1347281239	6.8205960757	12.1526	3.7352	6.9985	6.78546	6.75944	17.676001	12.6188	13.0266	32.105499	19.0546	9.52758	22.386801	3.90105
PC 20:3;0-18:2;0	5.2582038156	5.4850116323	4.2395934137	3.2409154126	9.7287541719	6.3452250049	6.2696279315	5.7767449707	2.5243945673	NA	NA	NA	NA	NA	NA	NA	NA	NA	NA	7.12461	NA	NA	NA
PC 20:4;0-16:0;0	181.5253867051	125.5135255392	148.6986378901	261.6386178707	141.4435191008	206.3449315523	150.9849398352	125.568763991	99.2560612789	106.244426637	316.739014	215.298004	116.253998	395.222992	271.009003	439.423004	233.138	456.140015	575.901978	349.934998	185.561996	381.518005	102.209999
PC 20:4;0-17:0;0	21.9530161688	16.0564666334	13.2058591958	25.6702526246	18.7700337939	27.7824241489	19.9174696414	17.7725756984	15.961601918	9.9134082112	28.3009	19.024401	17.700199	39.186298	28.9513	69.776604	34.860401	40.2075	63.640598	NA	21.763201	32.793999	11.0724
PC 20:4;0-18:0;0	87.2531878416	81.5699590755	51.3179458712	122.2075721826	65.0251551375	106.9151821563	72.3674899992	47.4682121625	63.5358682513	47.8373218975	106.860001	87.452301	67.299797	146.703995	117.189003	187.276993	135.688995	164.438004	225.595993	147.800003	95.283997	115.210999	46.487202
PC 20:4;0-18:1;0	26.5500288859	15.209246716	17.428986934	23.7172392648	22.4016253701	26.5607895362	23.403243261	16.969896241	18.3436232182	17.8223666315	26.464899	13.9711	22.110399	26.437201	24.971901	41.345299	23.977301	39.780399	64.769402	34.795601	26.926701	32.1026	12.1009
PC 20:4;0-18:2;0	5.5520547785	6.4472367698	5.5884244877	6.3240669021	8.4206671582	8.488036924	8.7531981224	7.389140275	3.8211555472	5.0995757382	NA	NA	NA	NA	NA	NA	NA	10.3177	NA	NA	NA	11.2771	NA
PC 20:5;0-16:0;0	26.5683033208	12.7008713671	23.2146716554	16.0406884244	14.7034612938	11.607509976	15.4925855174	46.1011317204	13.7100030062	11.9512207696	11.9747	NA	14.2307	31.564301	NA	63.655602	29.4144	22.5874	91.662399	44.626801	NA	36.0229	15.9889
PC 20:5;0-18:0;0	10.3796458768	3.7320083182	3.3399803575	4.5415015624	4.1785345041	3.7864962199	4.4582211716	9.2483973408	5.7979649068	4.1720409668	NA	NA	8.42132	NA	NA	19.1033	11.3877	NA	24.6015	NA	NA	6.17407	NA
PC 22:4;0-16:0;0	7.788340897	6.5791831841	6.963625304	8.562701983	8.438771732	12.7971454853	7.9307241336	6.3310791026	4.8194769564	5.6564084258	8.97694	8.37195	NA	6.5073	NA	11.4559	9.0919	12.6633	19.9858	13.4345	9.88423	10.465	6.60556
PC 22:5;0-16:0;0	33.615765433	15.6336072939	22.6352357922	25.8535416656	24.119051026	38.1409188621	22.0381644956	17.1090026702	13.8367506222	14.2587479702	22.4174	15.5782	NA	40.0322	27.8272	39.093498	23.6618	25.241199	94.958298	32.726002	22.8055	39.7173	20.9788
PC 22:5;0-18:0;0	12.8502395693	6.990926457	8.1895808899	7.5180208514	13.7282172093	20.1997034887	10.8555671247	5.6555016381	7.010667359	4.7428029938	6.92488	5.12782	NA	NA	NA	14.0675	10.7858	8.20796	29.161301	18.0588	NA	12.0159	NA
PC 22:6;0-16:0;0	36.5856361873	42.3758519099	35.5709211133	66.4376676386	35.0806014496	49.4955157619	37.3460336166	41.7766062729	28.9710770673	31.0145122978	71.322601	72.984497	NA	140.531998	124.935997	145.615005	136.632004	86.582703	169.761002	71.003799	79.806801	69.856003	39.473499
PC 22:6;0-18:0;0	11.2091	28.301901	NA	26.068501	15.6081	14.2066	15.9474	14.9162	17.3008	6.5021	NA	NA	NA	35.911301	NA	47.9748	53.043598	25.205	NA	NA	NA	NA	NA
PC O- 16:0;0-16:1;0	1.2588295711	0.4884541131	1.2048867411	1.3389524549	0.8898806823	1.4138337843	0.6609320225	0.9222419453	0.5989175867	0.4249511978	0.662873	0.660284	0.623814	NA	NA	0.589294	1.03514	0.746158	1.48817	1.80271	NA	1.52528	0.712509
PC O- 16:0;0-18:1;0	2.1431405762	2.4990750986	4.6716735755	2.3781443994	3.2802781838	2.7781091696	3.4457666365	3.0088929466	1.8761731999	2.0552943799	3.07224	3.0114	1.60495	3.5429	3.4625	3.32083	2.64594	3.22613	3.19764	2.41883	3.38968	2.44652	2.87131
PC O- 16:0;0-18:2;0	2.8387548923	4.7895949862	5.2800760525	2.7137529566	4.261305734	5.9807410402	3.7764965446	5.031954154	1.9285030229	4.0842445351	3.72243	2.78128	6.5341	4.61359	4.31672	4.34973	4.29916	2.75591	5.13775	5.01375	5.78309	3.57956	3.70701
PC O- 16:0;0-20:3;0	1.2991966104	1.1119333785	1.3497813346	NA	1.4652333627	1.276042053	0.6687081291	1.1267446817	0.7436035523	0.8634651331	1.31709	0.426798	1.75616	NA	1.0795	1.19828	1.30598	NA	NA	2.58836	1.38974	1.90291	0.624463
PC O- 16:0;0-20:4;0	7.9564301992	6.520072032	7.8906386301	7.3244758746	9.3134353991	14.4758531971	12.3078513338	12.1142797389	5.5076470443	10.8404989383	17.006001	8.60936	12.1616	16.334	15.1613	15.3415	13.4763	11.5171	15.33	16.528	9.38746	13.4512	9.05902
PC O- 16:0;0-22:4;0	0.325026	0.238731	0.182087	0.222443	0.29317	0.300218	0.725494	0.311638	NA	0.158489	0.757935	NA	NA	NA	NA	NA	NA	NA	NA	NA	NA	NA	NA
PC O- 16:0;0-22:5;0	1.2527153962	0.96612047	1.4824452536	1.3840862208	1.2297894755	1.8011455331	1.2346023151	1.20124015	NA	NA	NA	NA	NA	3.13268	NA	2.25454	NA	NA	4.23205	NA	NA	NA	NA
PC O- 16:1;0-16:0;0	1.866194205	2.2844038775	5.4326504793	3.6985449253	3.0425154925	4.0794377356	3.473402365	3.3631696585	1.4348809974	2.5880046387	2.39151	2.32061	2.05801	NA	4.53165	2.39876	1.69327	1.29808	3.08749	1.65721	3.62047	1.80183	2.8941
PC O- 16:1;0-18:0;0	0.3352991007	0.358079149	0.2576856479	0.3784585883	0.5801783807	0.4485005295	0.598707838	0.1585400268	0.4574415893	0.4341998254	0.061958	NA	NA	NA	NA	NA	NA	0.099291	NA	0.048634	NA	NA	0.094911
PC O- 16:1;0-18:1;0	0.1873502758	0.2739735104	0.3991995468	0.1651493275	0.2058897919	0.370807003	0.2159889963	0.2387342503	0.1880706943	0.2352155671	0.220463	0.183167	0.344223	0.258346	0.157205	0.120225	0.414485	0.11126	0.310318	0.427411	0.407256	0.167778	0.315281
PC O- 16:1;0-18:2;0	3.2566651042	3.4790320625	7.133493292	4.3754346396	4.8876209426	6.8362344066	6.2704900316	5.670998775	1.8304911031	2.8718033526	4.24127	2.47441	4.44036	2.9528	6.63091	4.56738	3.01408	2.90108	8.79521	6.10968	8.47404	4.47885	3.4652
PC O- 16:1;0-20:3;0	0.925515656	0.902440579	0.8742110213	0.7108811066	1.2294760636	1.1548377043	0.9832864851	1.2307816191	0.6613069488	0.7772735284	NA	NA	NA	NA	NA	NA	NA	NA	NA	NA	NA	NA	NA
PC O- 16:1;0-20:4;0	6.098403343	6.4940597054	8.1156905765	7.6555904741	NA	9.5944381287	8.7497049353	8.5883669262	NA	6.7779875433	9.45515	5.34288	6.10276	9.23508	13.102	11.1672	6.6289	6.3348	16.195801	10.8112	9.41905	6.9882	5.28571
PC O- 16:2;0-16:0;0	NA	NA	NA	NA	NA	3.4156892077	3.8985462375	NA	NA	NA	NA	NA	NA	NA	NA	NA	NA	NA	NA	NA	NA	NA	NA
PC O- 16:2;0-18:0;0	0.2075483782	0.1763163757	0.1121857242	0.1346351565	0.2484531943	0.2984640317	0.2036778072	0.2309494916	0.2360066522	0.2600926146	NA	0.079304	NA	NA	NA	0.072527	NA	NA	NA	0.1172	0.105391	NA	0.063773
PC O- 17:0;0-17:1;0	0.059362775	0.0743039895	0.0786061032	0.0619745964	0.0778776769	0.0596382682	0.0645553068	0.0920638597	0.0441926266	0.0143951629	NA	0.071645	NA	NA	NA	0.072212	0.10168	0.127533	0.145374	0.107745	NA	0.084436	0.066571
PC O- 17:0;0-20:5;0	NA	NA	NA	NA	NA	1.4002629113	1.4711257764	1.9473411123	NA	NA	1.64905	NA	3.02546	2.39858	NA	5.62433	2.65003	1.76469	5.96776	1.63522	NA	1.79139	2.77401
PC O- 17:1;0-20:4;0	NA	NA	NA	NA	NA	2.5420245352	2.0456808972	0.7756221744	NA	NA	2.23113	2.44298	NA	2.42735	NA	NA	0.98517	1.32913	NA	1.39239	3.89913	0.833892	NA
PC O- 18:0;0-16:1;0	NA	0.0360530349	0.1386786697	0.0865133591	0.0863563209	0.1683403265	NA	0.0410573709	0.0382778719	0.0703554417	0.095658	0.071941	NA	NA	NA	NA	NA	NA	0.089879	0.070131	NA	NA	NA
PC O- 18:0;0-18:2;0	0.9302946354	1.0420878422	1.4293427597	0.725784488	0.8783434149	1.3789417948	1.3959275115	1.3250624659	NA	0.7593665917	NA	0.783462	1.18243	NA	NA	NA	NA	NA	NA	NA	1.16433	NA	1.61629
PC O- 18:0;0-20:4;0	3.2659611577	3.0242589572	3.3414181936	5.0238777179	4.7765049132	6.1489811462	4.9029973878	5.7883424052	2.5666645749	2.8458833764	7.20027	6.9087	2.98794	5.69887	6.47172	4.53298	5.33936	2.44767	7.95518	5.53404	5.89344	5.06341	4.90217
PC O- 18:1;0-16:0;0	1.2122864074	1.2246090457	3.1107224711	1.2387818938	1.5812037068	1.603212737	1.9123186828	1.5349847433	0.8055268782	1.2081784582	1.74617	1.48234	0.864994	1.71221	2.11712	1.27089	1.41644	1.36921	1.674	1.14728	2.17862	1.07154	1.57732
PC O- 18:1;0-18:1;0	0.2359637165	0.2454970516	0.4079944188	0.1349574351	0.2323474555	0.3479574547	0.2671931528	0.3313649398	NA	0.2775097019	NA	0.27986	0.388999	NA	NA	NA	NA	NA	NA	NA	0.267113	NA	0.341674
PC O- 18:1;0-18:2;0	1.3729661844	1.9260895878	3.6599240839	NA	2.4545057134	2.0466073264	1.7610023551	2.3834532642	1.047482043	1.5506099906	2.38751	1.28773	3.62297	NA	2.38073	1.53303	2.0761	NA	NA	2.96695	4.08668	1.49152	2.05953
PC O- 18:1;0-20:3;0	0.8843759429	1.2862925748	0.9807408709	1.5455030446	2.2146240292	1.8801662714	1.3827944821	2.2579665584	0.8478264447	1.221170339	1.31368	NA	0.659168	NA	1.60122	0.865842	1.40441	NA	0.961729	1.10005	0.926739	1.08003	1.35604
PC O- 18:1;0-20:4;0	9.6833095269	10.0017635124	15.4713420894	11.2914521817	13.5519994039	19.5075499608	16.5933945519	16.8034905737	7.1675520578	13.8556983082	19.3209	12.6218	13.6837	15.3191	16.979799	13.6863	15.5731	14.5469	18.076799	16.462	19.433399	13.8064	12.4637
PC O- 18:2;0-16:0;0	0.9732788134	1.386804316	1.8380678008	0.9672724943	1.0553966978	1.6417374825	1.1678386861	1.5100713144	0.8124321832	1.2573462564	1.32212	1.11957	1.90425	1.77608	1.60083	1.7676	1.31928	0.962593	1.95696	1.3451	2.12024	1.30766	1.16152
PC O- 18:2;0-18:0;0	0.2337108198	0.2493883329	0.2587241645	0.1462202711	0.1621004988	0.2774533548	0.2237175353	0.1993123346	NA	0.1806214957	NA	0.198797	0.319799	NA	NA	NA	NA	NA	NA	NA	0.344843	NA	0.503302
PC O- 18:2;0-18:1;0	0.7753704618	0.778482159	1.4811368456	NA	1.2024725894	0.8701532526	0.6760193029	0.4153247878	0.6702917966	0.6562767623	0.466327	0.198889	0.53472	NA	0.273067	0.198495	0.180797	NA	NA	0.550303	1.06402	0.342232	0.262419
PC O- 18:2;0-18:2;0	2.6105468004	4.3420697763	4.3361483129	1.9837424843	5.0004668412	4.5179720712	4.6031540637	4.0991330327	1.6228972133	3.0166372765	1.40111	0.58152	2.61342	1.06754	2.03436	0.866341	0.994491	NA	5.18499	1.67851	5.41635	1.10036	1.90816
PC O- 18:2;0-20:4;0	5.5066343732	8.6640895571	5.7988545591	5.6622939751	6.3220008129	6.937322854	9.7004762955	6.55925267	5.6477828924	8.1456355097	NA	NA	NA	6.76322	NA	NA	NA	NA	9.1893	NA	4.81825	NA	NA
PE 16:0;0-18:1;0	0.5127174462	0.8544231742	NA	0.4183343972	0.6668804646	0.4974013707	0.5052474916	NA	0.8394510708	0.4903075826	2.46187	2.69949	1.62453	NA	NA	2.84872	NA	2.29358	5.84191	2.77062	0.878229	2.4959	1.80434
PE 16:0;0-18:2;0	0.4487548205	0.9076362152	NA	0.3936705723	0.3117891159	0.3504357995	0.552959048	NA	NA	0.1966314534	3.96918	3.71306	2.71539	1.55044	NA	NA	1.43565	NA	7.1175	NA	2.91143	4.09123	3.36376
PE 16:0;0-20:4;0	2.7559378309	2.4011794198	1.1950191802	1.8367258465	1.7694549592	2.2971579523	1.5672866095	2.178863078	2.2615203306	1.8988220501	7.30459	7.60354	4.12928	NA	3.70063	NA	2.57246	8.71903	13.1879	6.51274	NA	7.9036	3.99623
PE 18:0;0-20:4;0	6.1072439683	5.5543752231	2.5918366822	4.8400035552	5.6037171149	6.8262775229	4.8133075753	5.6810303271	5.5033702183	6.0543173355	14.8748	15.5994	9.3725	14.484	10.3891	22.9266	8.45173	24.2474	33.305801	16.341999	10.757	18.782101	10.5029
PE 18:1;0-18:0;0	NA	1.9823353587	NA	NA	0.992223896	0.9269703673	0.7915817186	0.7520164687	1.1962646743	0.6700057325	NA	0.773128	1.38813	NA	NA	2.02827	NA	1.67138	4.29569	3.58138	NA	NA	NA
PE 18:1;0-18:1;0	0.2478788439	0.5846334535	0.0931058537	0.2593007516	0.8003448707	0.3794872079	0.5734936509	0.2992353734	0.4958284002	0.2904543864	NA	0.455535	0.591033	NA	0.651161	1.05934	NA	1.03687	3.50004	2.18109	NA	0.750562	1.76728
PE 18:1;0-20:4;0	1.80033	0.202046	0.521724	1.02548	1.65477	1.46531	1.30009	NA	1.93833	1.58552	4.67621	NA	NA	NA	NA	NA	NA	6.43834	12.2206	NA	NA	NA	2.25609
PE 18:2;0-18:0;0	2.3781252764	3.8055158495	1.4798106171	1.6030730292	1.9218245078	1.7989364623	2.5659267662	1.6122493664	1.040965784	1.3071056821	5.6158	4.85678	4.48324	NA	3.34464	5.08125	2.82898	6.49547	17.4419	9.33493	5.30613	7.08599	6.07969
PE 18:2;0-18:1;0	0.2579389445	0.6255389022	NA	NA	0.8969561284	NA	0.9396830202	NA	0.3157712747	0.2884406523	1.81481	NA	NA	NA	NA	NA	NA	NA	6.87973	NA	NA	NA	2.44573
PE O- 16:1;0-18:1;0	0.367092	NA	0.713679	NA	0.418716	0.410261	0.729562	0.538782	0.482998	0.345847	NA	NA	NA	NA	NA	NA	NA	NA	NA	NA	NA	NA	0.494505
PE O- 16:1;0-18:2;0	0.5655339569	1.1005496148	1.4553579355	0.5178205338	1.1069126079	0.8737081565	1.5671014217	1.1759428103	0.4993362643	0.661990465	0.723152	NA	1.16671	NA	1.91318	NA	NA	NA	3.11021	2.33646	1.50663	1.16776	NA
PE O- 16:1;0-20:4;0	2.9409902254	2.9355269689	2.6194881419	2.8485676202	4.2435996153	5.7676218141	6.149408368	5.250921498	4.1369981992	5.6910456712	3.65528	2.0155	5.92322	NA	8.7258	10.6656	7.75707	5.22472	17.534	11.6599	NA	6.57743	4.75243
PE O- 18:1;0-18:2;0	1.1280664707	1.7423712174	2.5576333611	1.1327492729	1.80159237	1.3263308276	2.8352909417	2.2927119733	0.8093743347	1.041914917	1.44105	NA	2.12917	1.7973	2.23073	1.01603	1.4798	1.13384	4.48373	3.14491	2.59824	1.56759	NA
PE O- 18:1;0-20:4;0	4.7004963667	5.1040994473	4.3541880644	5.5651627545	7.2205318264	8.7179721355	9.9115168375	9.6758356027	7.6012864841	7.1147523968	6.387	3.64204	10.1245	11.2415	11.6501	16.212999	11.3024	7.66959	21.4408	18.5331	8.67908	9.28477	6.65123
PE O- 18:2;0-18:1;0	0.3373109033	0.3466527424	0.368848041	0.1150837492	0.3983503834	0.3384312232	0.7545148961	0.5800971108	0.3633734518	0.3500434839	NA	NA	NA	NA	NA	0.498953	0.531662	NA	0.553556	NA	NA	NA	NA
PE O- 18:2;0-18:2;0	0.9102963598	1.7369644039	1.2907729529	NA	1.131648622	0.8331225267	2.1562760143	1.9245633711	NA	0.5110818805	NA	NA	2.6669	NA	1.36055	NA	1.39443	NA	3.86113	3.96627	NA	NA	NA
PE O- 18:2;0-20:4;0	4.0470617811	3.8502021495	3.7574342258	3.29788769	5.0368885057	5.8654179694	8.3048312752	7.1054256607	4.9218552137	5.5598802307	NA	NA	7.03699	NA	7.02617	10.2033	6.94625	5.46708	17.869101	NA	NA	6.90443	NA
PI 18:0;0-16:1;0	0.8234054757	1.2408012964	0.9778938585	NA	1.5651055321	0.9209614491	NA	1.2013250407	NA	NA	NA	NA	NA	NA	NA	NA	NA	NA	NA	NA	NA	NA	NA
PI 18:0;0-18:1;0	0.7822122862	2.3907046827	1.2065887629	0.2443940689	2.3111111023	1.045272596	1.7575152345	1.7157815045	0.8241066141	0.7626497359	1.29403	NA	2.88888	2.07909	1.88424	2.33452	1.25044	1.34995	4.38513	3.12562	1.9469	2.03096	2.0831
PI 18:0;0-18:2;0	1.6054964922	2.8556427695	2.5722724256	1.8566729221	3.0760858789	2.3979673333	3.1822984088	2.788227253	0.6002537002	1.7446788764	3.91875	1.68446	3.9832	5.09458	4.04703	4.11942	2.98527	4.56725	7.11845	3.22718	5.98924	4.46531	4.26449
PI 18:1;0-16:0;0	0.4670870825	1.6735748136	0.717133707	0.7922326165	1.310002229	0.7572014586	1.9082209498	1.048306428	0.7862104073	0.7797839963	1.18302	0.513999	2.53171	2.05743	1.98155	2.3547	1.27088	1.68901	4.46276	4.73523	1.9627	2.56985	2.26018
PI 18:1;0-18:1;0	0.344495877	0.7953886594	0.572572205	0.2272105771	1.3859386866	0.5937751203	1.0202786593	0.5875803269	0.2109247315	0.3478357447	0.37355	0.14087	1.0486	0.333966	0.564321	0.526817	0.24223	0.386939	1.4488	0.964875	1.15389	0.607129	0.507997
PI 18:1;0-18:2;0	0.3405800401	0.4287022461	NA	NA	1.6216116286	NA	1.8630713642	1.2497934486	0.7409928104	0.4952894206	NA	NA	1.08505	NA	1.17861	NA	NA	NA	NA	NA	1.26708	NA	0.9954
PI 18:2;0-16:0;0	0.6537279132	1.159290433	0.8707911168	0.7039372127	0.9203308747	0.864947517	0.9759966671	0.8731823366	0.1930652825	0.3945097602	1.26971	0.640642	1.18781	1.55884	1.71134	1.34023	1.0122	1.34139	2.76022	1.94142	2.09979	2.23603	1.90628
PI 18:2;0-18:2;0	1.3527205814	2.344907052	3.2059548932	2.2540067871	3.0420040039	2.7668496506	NA	NA	NA	2.6035775793	NA	NA	NA	NA	NA	NA	0.528027	NA	0.742112	NA	NA	NA	NA
PI 20:4;0-16:0;0	1.8987181911	1.703700598	1.5643768073	1.342236511	1.6806353877	1.8842342311	NA	NA	NA	1.1409094668	2.42033	2.30127	2.81449	3.31439	3.19015	2.9168	1.90921	3.163	5.64497	6.13607	NA	3.33269	3.17456
PI 20:4;0-18:0;0	13.1261569475	17.8280797308	13.8365847755	13.333540342	14.9973191136	19.6495912087	13.9059710137	9.2477997436	9.7273184071	13.8204329745	24.806299	18.116501	19.8132	37.201302	32.9342	39.310001	23.810499	29.9014	63.1861	32.987999	33.0541	20.4683	19.2668
SE 27:1;0-14:0;0	23.8089354137	22.9031142135	19.4153539495	20.5875021335	27.9632710724	18.8445303373	18.2261780463	33.1548494285	8.1560388013	5.6953526196	12.8316	6.09831	20.4107	19.299999	30.365	46.375099	29.503799	16.1024	104.839996	73.008202	21.3169	42.6245	18.990801
SE 27:1;0-15:0;0	6.3532285917	6.4910815097	7.4196439063	7.5901009277	7.6890715505	6.9089582342	6.3456687165	11.3663373777	3.0632298766	1.2444938964	6.20142	3.3212	5.18285	7.49473	14.2752	16.537901	9.71008	7.71258	16.7348	11.9618	8.93512	13.9977	4.94203
SE 27:1;0-16:0;0	301.8427813286	317.7574722642	427.1101398352	335.8632555231	309.2546219343	376.9597168873	312.7218113349	343.7105113976	164.4644380104	207.7555226871	423.194	268.231995	247.645004	618.947998	632.664978	625.710999	386.634003	425.412994	1009.880005	567.437988	527.635986	548.705017	303.90799
SE 27:1;0-16:1;0	153.9324148969	97.6365479989	132.3068095272	120.5619072909	166.5794736067	114.3880669788	71.0259682519	108.8832638445	81.8103495628	87.4189391334	87.514801	85.515099	108.738998	156.257996	139.121994	164.427994	139.574997	123.235001	636.843994	521.757996	134.384995	279.403015	169.848007
SE 27:1;0-17:0;0	4.4090792924	5.5916884488	6.126389544	5.78394959	5.8141074614	7.0242966357	7.1742945465	6.9101550094	2.5818635365	1.40602313	3.18888	NA	3.78592	NA	10.6843	12.1501	5.68458	10.4497	NA	7.85653	6.89979	12.482	4.57655
SE 27:1;0-17:1;0	13.0125931498	9.6086841506	11.0892717468	9.3594155166	13.9289950898	11.0149648262	8.8448918991	14.0789411268	6.518211956	4.764316993	9.37149	7.50793	8.53335	14.0273	18.789301	22.6257	15.8658	11.0159	35.4161	39.505199	13.9267	25.6838	10.6791
SE 27:1;0-18:1;0	881.1901237851	732.7523077967	1037.6595583788	576.1616596843	906.5155629853	854.1975213549	625.3066977262	697.0529812295	539.9510270825	687.4353887772	735.445007	613.008972	611.637024	1321.98999	1168.569946	1250.459961	900.994019	888.585999	2452.25	1377.140015	1265.73999	1465.51001	787.158997
SE 27:1;0-18:2;0	1886.8740750456	2294.3630009593	3222.5223503009	2410.4329503061	2411.4214929343	2859.4352661407	2693.6465218665	2541.3718152375	1104.6841435857	1471.7932159458	2363.290039	1424.790039	1694.939941	3760.860107	4221.799805	2916.120117	2038.380005	2468.51001	6365.680176	2356.620117	4035.699951	2894.870117	2240.040039
SE 27:1;0-18:3;0	127.7985669855	80.558178441	112.9183758663	90.8362534521	104.0539967894	82.0491036789	99.6592358188	98.5788189309	48.9725026934	45.9117525342	43.570599	23.3016	77.670403	109.347	89.249802	118.832001	70.9655	76.841103	308.756989	218.119003	91.602898	183.781998	79.904297
SE 27:1;0-19:2;0	6.2873821543	NA	15.2509822819	10.5596210973	8.0114079459	9.176126538	NA	NA	NA	NA	NA	NA	NA	NA	12.8607	NA	NA	NA	33.735001	NA	NA	NA	NA
SE 27:1;0-19:3;0	4.1279720356	NA	6.037805625	7.1106606609	NA	4.9396240363	7.4057177826	NA	NA	NA	3.94527	NA	NA	6.52398	11.5907	8.34467	NA	NA	15.3935	6.22643	NA	NA	4.75473
SE 27:1;0-20:2;0	4.535525245	5.1125874798	9.4973296592	7.3117529538	5.7508987243	6.3441007327	9.1907610693	3.7844844642	2.4832478874	3.6802416863	NA	NA	4.10839	NA	5.0686	NA	NA	NA	NA	NA	8.96065	NA	5.51156
SE 27:1;0-20:4;0	436.1218575508	343.9692623182	414.4697644491	562.7215813894	352.270091064	605.2548841614	419.0096809163	337.1388525774	285.4195794356	291.3833232597	539.249023	376.669006	261.109009	1036.359985	742.927979	973.458008	565.252014	806.508972	1188.719971	566.200012	631.189026	720.130981	238.761002
SE 27:1;0-20:5;0	82.7266506186	34.0947179481	53.0243277158	67.6841777845	43.7454196615	40.2123873928	46.511029106	60.7861558664	41.0543835275	34.6478078441	26.6656	11.4533	31.0389	123.608002	110.821999	168.738998	87.123596	44.5275	291.907013	94.170898	66.0998	83.091003	27.0935
SE 27:1;0-22:6;0	21.4699577529	27.2136740415	26.1984814644	35.4383093707	20.8155742587	33.2606775966	26.1085898274	25.7860453437	22.0238295467	17.0696242987	34.289299	29.933399	13.9942	83.003601	74.1726	72.481598	70.2892	43.267502	81.011703	28.1187	53.518002	41.202301	18.6432
SM 32:1;2	4.3463687024	4.4331972861	5.6759718488	6.2493641732	5.389303832	6.1944595186	5.4056774231	5.6951740534	2.7814417997	1.8826744862	7.24731	4.15153	6.54544	7.00223	12.4985	9.70305	6.85256	5.31554	14.2386	8.78322	7.45097	7.2593	5.56071
SM 34:1;2	37.0739488452	42.5402634567	64.2988958032	45.49421702	38.7301540897	46.6897965361	49.5887050395	43.238937738	25.9154131461	33.4125655803	87.9524	64.243797	47.4921	100.397003	124.352997	84.964798	70.7537	69.205498	114.014999	65.139801	89.7799	83.905296	60.365601
SM 34:2;2	4.8801578016	6.8750233861	8.5558221014	8.1310477325	5.3207740343	7.7827954521	6.3600604421	5.6330174257	3.9539334194	4.5024419579	11.1922	9.82829	7.42114	13.9855	13.6426	11.4697	9.4664	9.72413	18.0165	6.82334	11.1425	12.2805	9.71961
SM 36:1;2	5.7866830897	7.3654384176	11.9869336763	9.4521009869	6.7463648285	8.3851091534	6.667447092	6.4032529436	6.1163749534	4.9652776438	12.6872	14.6232	6.20621	19.234501	18.67	16.440399	15.7741	12.9231	24.165001	10.0533	14.5025	19.457001	8.81415
SM 36:2;2	2.2479975058	3.7419655634	4.7566241366	4.3743574661	2.8869826054	4.0522774848	2.9398463751	3.0620697541	3.1030781027	2.1997433211	6.49548	7.99876	3.0671	9.93242	7.54581	8.44477	8.13253	6.39601	12.1945	3.74605	6.89971	10.2099	4.63762
SM 36:2;4	0.6327948118	1.6602306057	1.48886498	1.3648051801	1.2055844594	1.8644165998	1.4243717102	1.2919708415	NA	0.8713311307	3.28472	NA	0.909648	2.24927	3.05035	NA	NA	NA	1.77833	NA	3.08613	NA	1.1937
SM 38:1;2	5.1012259921	5.8345998668	7.4947382847	6.5764938095	5.7560388916	7.9896352464	5.7868471172	5.3561162529	4.5645732613	3.3846341567	7.19231	5.61061	5.07416	11.0398	11.0633	10.7408	8.29362	8.0935	13.8732	7.93208	9.90247	9.96243	5.34326
SM 38:2;2	1.7641298106	2.0846757443	3.09870011	2.6177032344	1.7965315843	2.4408631132	1.6630503085	1.7844499167	1.9349548915	1.2644171836	3.69951	3.34105	1.82428	5.20759	3.99683	4.31034	3.81858	2.9857	6.2581	2.26389	4.22736	5.23342	2.77155
SM 40:1;2	8.1424421791	11.1876660926	10.2229454457	9.3523611892	7.7568529738	11.1017883746	8.82176927	8.4905614086	5.2994575636	6.5030071917	10.7209	7.44792	8.31368	19.995199	16.957899	13.755	9.27477	15.0222	20.441299	11.5539	13.5082	13.3143	8.4718
SM 40:2;2	6.6008330753	6.8691926248	9.3750393835	8.2878453905	6.9356285268	12.124349142	8.3451705985	7.1402583211	6.1073221187	4.4759802028	11.4639	9.86383	8.481	16.7362	17.3263	15.759	10.877	11.5053	19.0513	10.6531	14.2677	13.3455	10.223
SM 42:2;2	18.5875498906	21.2438145305	29.822975899	16.8647150047	15.9480647661	24.533484953	20.6292589221	17.448361626	14.8990279057	18.6565078553	36.688999	26.542801	20.681499	51.1292	52.281101	39.779301	31.897499	36.980202	50.569199	23.635799	41.770199	38.771301	27.252001
ST 27:1;0	1032.8516709179	1185.399552755	1512.3418918029	1213.3222473546	1095.5002842562	1301.9785779996	1090.5013421167	1113.4893755292	635.5559158959	778.0165122677	1413.319946	988.14502	854.281006	2178.560059	2163.879883	2013.910034	1320.540039	1620.959961	3966.530029	1745.579956	2044.400024	2153.100098	1344.640015
TAG 42:0;0	NA	NA	NA	NA	NA	NA	NA	NA	NA	NA	NA	NA	NA	NA	NA	NA	NA	NA	4.2575	5.41728	NA	5.89105	NA
TAG 44:0;0	NA	NA	NA	NA	NA	NA	NA	1.324508495	NA	NA	NA	NA	NA	NA	NA	NA	NA	NA	12.7498	15.5765	NA	NA	NA
TAG 44:1;0	NA	1.4411031324	NA	NA	NA	NA	NA	NA	NA	NA	NA	NA	NA	NA	NA	NA	NA	NA	19.9496	15.5752	NA	NA	NA
TAG 45:1;0	NA	NA	NA	NA	NA	NA	NA	NA	NA	NA	NA	NA	NA	NA	NA	NA	NA	NA	NA	NA	NA	NA	NA
TAG 46:0;0	NA	4.156370578	NA	NA	NA	NA	NA	NA	NA	NA	NA	NA	1.14059	NA	NA	6.52283	1.82838	5.17586	39.7887	31.2111	NA	22.3573	1.32217
TAG 46:1;0	2.5915294833	7.0274668615	NA	1.7008429485	1.1577123661	NA	1.3534733365	1.4124811383	0.9417893615	NA	NA	NA	NA	NA	NA	11.4991	NA	NA	70.198799	53.323601	NA	35.159698	NA
TAG 46:2;0	2.0878173177	3.2578505238	NA	1.6538941369	0.5208777709	NA	NA	NA	NA	NA	NA	NA	NA	NA	NA	5.38239	2.64223	3.92524	29.804701	23.0627	NA	14.2583	NA
TAG 47:0;0	NA	NA	NA	NA	NA	NA	NA	NA	NA	NA	NA	NA	NA	NA	NA	1.46778	NA	NA	8.06666	3.90824	NA	3.77037	NA
TAG 47:1;0	NA	1.197764208	NA	NA	NA	NA	NA	NA	NA	NA	NA	NA	NA	NA	NA	NA	NA	NA	12.8167	6.2118	NA	6.17413	NA
TAG 48:0;0	NA	NA	NA	NA	NA	NA	NA	NA	NA	NA	3.4862	3.9268	4.92128	6.07036	4.82253	14.27	3.07976	12.8943	82.083801	63.423302	3.18967	36.499199	7.31636
TAG 48:1;0	13.8357949572	37.7711821161	4.2110137886	13.2558242952	5.6561468717	5.8570439257	6.2917435858	4.8957729643	5.9869961149	2.1550868605	7.07379	7.58512	10.1822	15.2547	12.2645	62.910198	20.052601	49.076199	272.183014	163.410995	8.23784	116.862	17.4641
TAG 48:2;0	13.3093851037	23.9270854365	3.3365421701	11.2229495875	4.4140827072	4.2246440771	5.9975097656	3.5958246597	6.9271028625	2.5877107165	4.91732	3.98351	4.56357	9.06977	6.96867	37.867401	16.4783	29.863899	181.332001	102.703003	6.29634	74.315697	12.1608
TAG 48:3;0	4.6050458704	5.7759641884	0.7765568556	3.9189535277	1.7535179078	1.1685102598	2.4057254311	1.665161521	2.0783585139	0.7176035048	1.39433	NA	NA	2.71632	2.18269	10.8478	5.91805	8.61406	47.239399	24.0201	NA	19.494699	4.88326
TAG 49:1;0	2.4604491108	5.9308357579	1.0587727182	2.9058834789	0.9264808535	1.1148705684	1.4858509942	1.0240454777	0.9243029807	NA	2.17739	1.77754	1.91692	2.95225	3.00104	14.9043	3.89533	11.8269	55.642601	18.1891	1.80793	22.1493	2.41004
TAG 49:2;0	2.6702049239	3.8447275925	0.6543039233	2.9542040506	0.9125925193	1.0997624317	1.4119446778	1.0119850509	0.9785492321	NA	1.83918	1.04405	1.07814	2.35933	2.30788	10.5759	4.02006	7.73571	33.119099	12.2479	NA	13.5141	NA
TAG 49:3;0	0.9315047139	1.0061124347	NA	0.6902304865	NA	NA	NA	NA	NA	NA	NA	NA	NA	NA	NA	NA	NA	2.095	9.36528	2.56089	NA	3.45755	NA
TAG 50:1;0	37.6652691098	89.5941494101	23.0312517769	53.7416795345	14.9525734465	18.7315166736	19.6345595052	9.9779088012	11.5585822871	7.4303155347	66.089699	72.413498	43.807499	131.352997	82.778503	152.843994	59.348	170.294998	581.348022	285.613007	64.747498	242.944	77.212196
TAG 50:2;0	82.1548001433	110.1129734901	29.6872882528	87.0676349027	26.0961308622	30.3024078478	31.2429208883	15.9562124876	42.8975429546	23.1530004867	61.767399	58.334099	33.680801	130.113998	71.963402	211.949005	94.826897	239.789993	765.320007	329.769012	60.842899	337.641998	81.438698
TAG 50:3;0	40.8301264594	42.8316288502	11.886012533	41.2337306646	14.4295936955	14.3696647479	19.6308605278	9.0662038947	16.7871116869	12.1217539779	20.312401	16.5527	9.71786	46.426998	25.6523	82.906197	46.0924	96.380402	292.343994	94.526199	22.0273	122.151001	33.640701
TAG 50:4;0	9.8340651364	8.7436137671	2.6786327811	9.6513462829	5.298935063	3.0697253101	6.2901119851	3.0850917096	4.3440877535	2.8226927761	3.74285	2.53834	1.70327	8.37584	5.12147	19.220501	11.9154	19.763399	64.502403	22.554001	4.84931	28.217501	8.13282
TAG 50:5;0	1.7518636994	1.6787590566	NA	1.3403843785	NA	NA	1.6237161458	1.0227775845	1.1773526965	NA	NA	NA	NA	NA	NA	4.15131	2.08716	NA	12.9381	5.04917	NA	5.98426	NA
TAG 51:1;0	1.0429071336	4.8098147219	NA	1.6719458727	NA	NA	NA	0.6535153824	NA	NA	2.46621	2.26854	2.33688	4.01636	2.8919	13.3072	3.93568	11.0288	44.951401	17.4016	2.50589	19.252501	3.21344
TAG 51:2;0	9.1043125487	12.1662867507	2.5486699986	6.7560011002	3.4160745336	3.0573815101	4.3673193222	2.1467244006	4.6411609439	2.039419838	6.69032	5.30477	3.909	9.419	7.60516	31.3013	14.8524	28.4158	81.963303	29.7714	5.06524	43.966702	5.85836
TAG 51:3;0	5.8487238982	5.8027491577	1.9042091494	6.0587338822	2.1377287241	2.0914541904	3.572364988	1.8110508249	2.3890134646	1.2828055055	3.9073	2.83447	1.4545	5.74525	5.0748	15.6608	8.31122	16.0411	39.179901	10.8825	3.78938	18.894501	3.89383
TAG 51:4;0	2.412613719	1.7031543282	0.8273590457	2.8933103647	1.284463857	NA	2.2962845085	NA	NA	0.8219781433	0.984401	NA	NA	1.72083	NA	5.08798	2.62993	3.94324	10.7017	NA	1.27358	4.5777	NA
TAG 52:2;0	225.4675407965	326.2767472189	99.105691306	169.6287108345	101.9533907332	89.8808429287	102.0185698027	38.2848429048	137.2250339147	95.297899375	234.770996	225.647995	107.536003	423.22699	215.255997	691.338989	314.553009	867.474976	1908.810059	610.288025	193.223007	1135.660034	188.244003
TAG 52:3;0	237.9737344089	241.5693382574	115.7073547237	281.0722307912	110.1399564624	97.5320202633	131.3035179112	44.9993600644	93.1897525036	97.8914832973	231.281006	186.815994	70.515404	459.062988	249.440994	492.85199	292.268005	700.564026	1286.900024	304.527008	266.622009	664.72998	193.600006
TAG 52:4;0	97.0533251678	71.2516270015	42.8108560362	132.7167494876	50.1749727677	35.0203235603	65.4020668213	16.4668584071	29.4417001705	36.5399093688	72.117401	50.428799	18.217899	160.304993	86.951797	167.684006	106.975998	228.632996	399.347992	96.528801	102.077003	208.459	75.222099
TAG 52:5;0	21.8442463088	13.4676607094	8.6315533816	21.256498172	14.1940034046	7.5023167655	17.6156205591	5.7385145873	8.8669925013	7.7617297197	9.88318	5.76111	3.46754	24.981899	13.1241	38.037701	23.278	44.636299	94.113998	25.862101	12.7481	46.443001	16.4228
TAG 52:6;0	3.7928861393	2.4136667684	0.8718511835	3.2272723537	2.5941583083	1.0933043633	3.4582247423	2.4013079362	2.0726944784	1.0139475133	NA	NA	NA	NA	NA	7.5391	4.43646	5.98789	18.782	5.64926	NA	NA	2.81036
TAG 53:2;0	5.6103893716	7.4093910082	1.7120166259	3.4804481879	2.4490574259	1.8933518163	2.7117587321	1.5194539183	4.2758967312	1.3813133394	4.37079	3.096	2.27561	5.17321	4.81472	15.7068	7.53679	19.3263	42.053398	12.5411	5.31131	21.879299	3.60014
TAG 53:3;0	5.9378176957	6.2880482472	2.0340170051	4.9954126877	2.9274508309	2.0122721253	3.4529631944	1.5464653967	3.6129807669	1.8064332853	5.05866	3.37912	2.34663	6.87176	5.44828	16.5123	9.76885	17.5257	41.698101	10.3671	5.00972	22.200701	5.05981
TAG 53:4;0	3.3391582952	2.6946451797	NA	3.5223781815	1.8002560496	0.9857480871	2.1191532543	0.9838367311	1.6144008088	0.9234127818	2.36556	1.47339	NA	3.30054	2.81689	7.6243	4.51751	8.05672	17.6633	4.54739	2.872	10.0234	2.89993
TAG 54:2;0	NA	46.3631041717	NA	1.4126551785	NA	NA	2.8017317672	5.4993583049	3.0525411609	NA	17.1238	14.0837	14.1168	19.0653	15.4942	48.751598	21.889999	48.524502	178.365005	120.749001	17.2222	72.1064	31.3848
TAG 54:3;0	66.9428827118	94.3676220527	30.4853680185	49.4898843992	51.0292973479	21.4181057001	40.5364768986	11.824524602	50.965172133	33.0787505184	59.872299	51.704399	33.601501	76.228401	48.278099	131.576996	88.0746	170.302994	408.210999	152.479996	62.996601	214.244003	82.417999
TAG 54:4;0	69.7434096646	57.0506350824	31.2820018244	71.5291061192	50.0777447784	21.2397753238	46.2356719767	11.2477813531	30.7408519342	32.3871851249	57.758701	40.826401	21.216999	83.558502	47.5644	107.316002	79.291496	153.391006	320.024994	100.063004	77.807098	166.317001	79.962196
TAG 54:5;0	46.1098225656	33.8687457188	21.0603107493	56.476808831	37.6181947805	15.9614844312	36.3712514087	9.4528663295	21.6445855352	20.3227574222	40.752399	25.9582	11.9637	63.5228	34.155998	78.919701	47.487202	104.958	189.248001	60.929199	50.826698	106.925003	43.918499
TAG 54:6;0	22.5319366555	14.5648647667	11.3814107268	28.2384798006	19.18693871	8.1224303649	19.363036352	9.1019245827	9.6836460225	9.0420758424	16.5804	9.00929	4.53524	32.519299	20.754601	44.461498	23.3585	44.122101	98.211502	24.5338	18.9396	49.982899	20.180201
TAG 54:7;0	5.7648601236	3.3341778854	2.674300135	5.6928271199	5.998800017	1.8618411438	5.3432092463	4.5519267602	2.9618683824	2.2621745742	NA	NA	NA	7.12713	NA	13.2517	8.19602	9.9112	28.203699	6.33806	3.42091	11.647	5.37187
TAG 55:3;0	NA	1.11282	NA	1.0459	NA	NA	0.756589	NA	0.64908	NA	0.774415	NA	NA	NA	NA	1.79744	1.12543	1.87112	5.10528	1.76638	NA	2.14021	0.965362
TAG 56:2;0	1.004009994	1.6566236261	0.3804801245	0.9593580627	0.6670283628	NA	0.8485748244	0.7331337208	NA	NA	NA	NA	0.696054	NA	NA	1.68626	NA	1.6152	10.6622	7.81003	NA	1.98508	2.35545
TAG 56:3;0	1.3596294864	1.4203794489	0.7863648791	1.5193111723	1.517272021	NA	1.308232112	0.9187303105	1.2295842623	0.8789279924	1.28463	1.05478	0.879748	1.70155	1.51513	2.78596	3.29096	3.20764	17.2981	5.7628	1.23487	7.06432	5.02056
TAG 56:4;0	4.262858761	2.5684765532	NA	2.13360774	3.3265054965	NA	2.4939907131	1.6905575306	1.8702009138	1.9103329208	3.2845	1.47638	1.92169	2.78078	2.23363	6.85862	4.26538	7.51595	25.1113	10.7619	3.1704	10.1135	5.53682
TAG 56:5;0	12.5434610263	9.2577835568	8.5054779968	12.4679356386	8.6888929491	4.9468725084	6.5935413631	3.8702116602	11.5282705739	4.1761096745	15.6185	6.55866	5.08886	16.5965	12.4935	28.938101	10.825	28.4827	70.010498	20.5672	10.9998	25.0786	9.73096
TAG 56:6;0	25.5302830024	14.5403678554	14.7393991191	23.645092512	13.9039010424	10.7506061736	13.4004615272	6.1925736205	13.3480915852	7.4525995212	20.0791	8.31971	4.84647	31.537201	18.795401	44.9174	20.496099	51.480999	125.519997	24.063801	16.489799	48.770599	13.5659
TAG 56:7;0	16.1830709471	10.4680973657	9.6312092154	18.5420726093	10.051465342	6.0533056267	9.2923072073	12.9853647816	8.7441858502	5.462049918	13.9645	6.74312	4.35549	28.424101	24.874901	40.5765	25.427099	32.717499	87.646301	14.4907	11.5364	32.910301	11.171
TAG 56:8;0	6.0676828467	4.7176511635	4.641693232	9.9128800632	4.7171259987	2.4820364125	4.9114727929	7.5779375457	4.4345395772	2.9714303574	5.62409	2.81083	NA	11.6809	12.3888	17.633499	11.9071	13.118	25.9778	NA	5.20794	11.6968	5.58786
TAG 58:6;0	1.3494424006	NA	NA	NA	0.8881180623	NA	NA	NA	NA	0.6191052521	1.13826	NA	NA	NA	NA	2.21147	1.18555	2.72793	7.12113	3.49383	NA	5.20905	1.50456
TAG 58:7;0	1.7977578008	1.2138724045	1.0900151019	2.3087157787	1.336900139	0.7160243976	0.9267551824	1.0408096007	1.1969734513	0.5674552889	1.79795	NA	NA	2.75381	1.83776	6.22252	2.85304	5.46966	14.7151	3.34488	1.44267	6.45502	1.30856
TAG 58:8;0	3.5273937426	2.4960964568	2.9111686266	4.2594301147	2.9487813891	NA	1.8497515357	4.284787789	3.5987584439	2.0555320893	2.87348	1.39721	NA	5.39271	6.77328	8.53456	5.974	6.20321	14.3493	NA	NA	6.50965	3.70068
